# Supplementary material for: Murine models for triple-negative breast cancer with differential responsiveness to immunotherapy
Source: bioRxiv. 2026 Feb 15:2025.09.18.677171. Preprint. [Version 2] doi: 10.1101/2025.09.18.677171 (PMC12919076; doi:10.1101/2025.09.18.677171)
Supplement: Supplement 2 [file media-2.xlsx]

## Sheet: MM0001i and MM008i cells tumors
Supplementary Table 1: Gene expression of MM001i and MM008i cultured cells and tumors
Gene	Tumor_MM001i_Rep1	Tumor_MM001i_Rep2	Tumor_MM001i_Rep3	Tumor_MM008i_Rep1	Tumor_MM008i_Rep2	Tumor_MM008i_Rep3	Tumor_MM001i_mean	Tumor_MM008i_mean	Tumor_FoldChange	Tumor_log2FoldChange	Tumor_p_value	Tumor_p_adj	Cells_MM001i_Rep1	Cells_MM001i_Rep2	Cells_MM008i_Rep1	Cells_MM008i_Rep2	Cells_MM001i_mean	Cells_MM008i_mean	Cells_FoldChange	Cells_log2FoldChange	Cells_p_value	Cells_p_adj
Il1rl1	47886.1	39922.8	51294.5	400.832	259.408	294.357	46367.8	318.199	0.0068625	-7.18705	6.44994e-132	1.0029e-127	1533.35	608.784	132.807	26.4281	1071.07	79.6177	0.0743349	-3.74982	6.76185e-08	6.76134e-06
Slc16a3	26909	23255.9	26230	1747.78	1390.57	1406.04	25465	1514.8	0.0594854	-4.07132	1.43997e-68	1.11951e-64	10237.9	16834.1	345.299	2080.42	13536	1212.86	0.0896025	-3.48032	9.98155e-08	9.28284e-06
Tspan11	4273.07	3486.11	2806.53	57.3983	47.6463	74.7099	3521.9	59.9182	0.017013	-5.87722	2.13059e-66	1.10429e-62	95.2984	52.7293	0	0	74.0139	0	0	#NAME?	4.9825e-07	3.87498e-05
Cntn5	1662.11	1513.94	1273.76	8.60975	3.52936	9.71229	1483.27	7.2838	0.00491063	-7.66988	8.12653e-65	3.15899e-61	1176.94	1403.56	2.04319	33.8279	1290.25	17.9356	0.0139009	-6.16868	4.13306e-05	0.00185694
Zcwpw1	2356.84	2207.62	1866.29	165.499	139.41	124.766	2143.58	143.225	0.0668155	-3.90367	7.13554e-47	2.21901e-43	4262.7	2447.6	423.962	574.018	3355.15	498.99	0.148724	-2.74929	7.37528e-13	2.13226e-10
Ptgs2	1730.82	1838.84	1688.88	88.0108	47.6463	77.6983	1752.85	71.1185	0.0405731	-4.62333	3.06866e-46	7.95244e-43	320.203	109.293	6.12957	0	214.748	3.06479	0.0142715	-6.13071	9.1019e-10	1.54881e-07
Fgf1	10.9063	27.0045	17.7404	950.899	1023.51	1241.68	18.5504	1072.03	57.7902	5.85275	2.14583e-45	4.76649e-42	296.378	1139.91	4917.96	5306.76	718.145	5112.36	7.11884	2.83164	2.10405e-07	1.77099e-05
Podnl1	980.472	1237.99	792.995	51.6585	38.8229	46.3201	1003.82	45.6005	0.0454271	-4.4603	2.36144e-38	4.58976e-35	61.944	55.6055	0	0	58.7747	0	0	#NAME?	2.00827e-06	0.000134648
Gjb2	5.45313	8.43891	7.98317	596.943	1614.68	2248.77	7.29173	1486.8	203.902	7.67173	2.26162e-34	3.81721e-31	1246.5	7106.95	4193.65	3607.96	4176.73	3900.8	0.933938	-0.0986014	0.875826	0.994324
Car14	573.669	598.319	551.726	5552.33	8048.7	9610.68	574.571	7737.24	13.4661	3.75126	2.45495e-34	3.81721e-31	3196.31	8796.21	13711.9	15782.8	5996.26	14747.3	2.45943	1.29832	0.00514452	0.0951558
Bnc1	1707.92	1472.59	1268.44	33.4824	7.05872	26.8956	1482.98	22.4789	0.0151579	-6.04379	7.67029e-34	1.08423e-30	30.4955	37.3899	0	0	33.9427	0	0	#NAME?	9.9467e-05	0.00380118
Acox2	3.27188	3.37556	4.43509	354.913	991.75	909.219	3.69418	751.961	203.553	7.66926	8.35536e-31	1.08265e-27	99.1103	104.5	1672.35	3876.47	101.805	2774.41	27.2522	4.7683	3.26198e-26	5.42263e-23
Gnao1	917.216	823.638	609.382	10.523	0	11.2065	783.412	7.24317	0.00924568	-6.75701	5.51175e-30	6.59248e-27	1081.64	349.931	1.0216	0	715.784	0.510798	0.00071362	-10.4526	1.97409e-11	4.30384e-09
Prrx2	3130.09	2709.73	2524.46	139.669	47.6463	94.1345	2788.09	93.8167	0.033649	-4.89329	3.02111e-29	3.35538e-26	190.597	191.743	9.19436	22.1996	191.17	15.697	0.0821101	-3.6063	1.7313e-08	2.09314e-06
Ngfr	16663.7	13276.1	10412.7	583.55	197.644	379.526	13450.8	386.907	0.0287645	-5.11956	3.73319e-28	3.86983e-25	2612.13	2811.91	320.781	81.3984	2712.02	201.09	0.0741476	-3.75346	1.40567e-11	3.2231e-09
Prkg2	7246.11	5495.42	3646.53	186.545	59.9991	82.1809	5462.69	109.575	0.0200588	-5.63962	5.16556e-27	5.01996e-24	1811.62	1830.19	46.9934	93.0268	1820.9	70.0101	0.038448	-4.70095	2.07553e-31	6.90061e-28
St6galnac2	10.9063	52.3212	29.2716	1638.72	1434.68	1964.12	30.833	1679.18	54.4603	5.76713	3.51773e-26	3.21748e-23	295.425	2188.75	5104.91	6538.3	1242.09	5821.61	4.68696	2.22865	0.0685358	0.515708
Plcb4	127.603	172.998	146.358	978.642	903.516	999.618	148.986	960.592	6.44752	2.68874	1.05943e-24	9.15174e-22	2056.54	6645.81	9914.58	14904.4	4351.17	12409.5	2.85198	1.51197	0.00350157	0.069921
Tcam1	358.816	281.016	442.622	13.3929	3.52936	9.71229	360.818	8.8782	0.0246058	-5.34486	1.50211e-24	1.22928e-21	1913.59	324.046	81.7276	80.3413	1118.82	81.0345	0.0724286	-3.7873	3.29616e-08	3.56387e-06
Cftr	1787.53	1291.15	677.682	0.956639	0	0.747099	1252.12	0.567913	0.00045356	-11.1064	3.10426e-22	2.4134e-19	534.624	557.013	0	0	545.819	0	0	#NAME?	1.99049e-14	8.02166e-12
Mtmr11	1007.74	796.633	753.966	143.496	121.763	121.777	852.779	129.012	0.151284	-2.72467	7.55414e-22	5.5933e-19	261.118	224.339	38.8206	25.3709	242.728	32.0958	0.132229	-2.91889	2.16258e-08	2.45813e-06
Tes	88338.4	83447.3	70722	10617.7	14173.9	8655.89	80835.9	11149.2	0.137924	-2.85806	1.47485e-21	1.04239e-18	18300.2	37817.5	4737.14	8218.07	28058.8	6477.6	0.230858	-2.11492	1.36681e-06	9.46731e-05
Spry1	208.309	272.577	315.779	2241.41	2890.54	4342.14	265.555	3158.03	11.8922	3.57194	2.07022e-21	1.39956e-18	962.514	1079.51	1950.23	2191.42	1021.01	2070.82	2.0282	1.0202	0.000351067	0.0108578
Rgs17	1608.67	1106.34	804.526	10.523	7.05872	0	1173.18	5.86058	0.00499547	-7.64516	2.28454e-21	1.4801e-18	21.9186	7.66972	0	0	14.7942	0	0	#NAME?	0.0101623	0.156421
Myo18b	1069.9	760.346	1873.38	18.1761	0	8.96519	1234.54	9.04711	0.0073283	-7.09231	4.7749e-21	2.9698e-18	346.886	123.674	6.12957	12.6855	235.28	9.40752	0.0399843	-4.64442	7.78196e-10	1.36174e-07
Nkain1	1816.98	1794.96	1380.2	189.415	88.234	109.824	1664.05	129.157	0.0776164	-3.68749	6.49349e-21	3.88336e-18	365.946	298.16	240.075	114.169	332.053	177.122	0.533415	-0.90667	0.0683816	0.515537
Tpsb2	551.856	418.57	504.714	67.9214	67.0578	50.8027	491.713	61.9273	0.125942	-2.98917	9.82319e-21	5.65707e-18	0.952984	0	0	0	0.476492	0	0	#NAME?	0.79155	NA
Inava	1177.88	1097.06	808.961	62.1815	15.8821	29.1369	1027.96	35.7335	0.0347614	-4.84637	2.63676e-20	1.46425e-17	142.948	187.908	9.19436	2.11425	165.428	5.6543	0.0341799	-4.87071	7.69921e-10	1.36174e-07
Fndc4	776.525	780.599	528.663	42.0921	17.6468	13.4478	695.262	24.3956	0.0350883	-4.83287	2.84658e-20	1.52626e-17	100.063	246.39	21.4535	1.05712	173.226	11.2553	0.0649745	-3.94398	9.26604e-05	0.00358345
C530008M17Rik	351.181	253.167	204.901	2.86992	7.05872	9.71229	269.75	6.54697	0.0242705	-5.36465	6.83047e-20	3.54023e-17	168.678	198.454	19.4103	6.34274	183.566	12.8765	0.0701465	-3.83348	2.88378e-08	3.14356e-06
Crlf1	2697.12	2209.31	2166.1	120.537	22.9408	54.5382	2357.51	66.0052	0.0279979	-5.15854	2.0748e-19	1.04068e-16	350.698	651.926	93.9868	81.3984	501.312	87.6926	0.174926	-2.51518	7.52774e-08	7.25445e-06
Tubb2b	2854.17	3153.62	2766.61	534.761	504.698	331.712	2924.8	457.057	0.15627	-2.67789	3.78106e-19	1.83724e-16	3312.57	2021.93	1901.19	750.557	2667.25	1325.87	0.497093	-1.00841	0.0373762	0.378928
Mgat3	3324.23	2654.04	1719.04	112.883	26.4702	30.6311	2565.77	56.6616	0.0220837	-5.50088	1.49324e-18	7.03588e-16	458.385	438.133	2.04319	17.9711	448.259	10.0071	0.0223245	-5.48523	2.79548e-15	1.37693e-12
Gprc5a	352.272	324.054	193.37	8.60975	19.4115	11.2065	289.899	13.0759	0.0451051	-4.47057	1.73751e-18	7.94605e-16	22.8716	20.133	2.04319	5.28561	21.5023	3.6644	0.170419	-2.55284	0.065041	0.505889
Hapln4	200.675	166.247	241.269	5.73983	5.29404	11.9536	202.73	7.66248	0.0377965	-4.7256	5.42533e-18	2.41024e-15	887.228	540.715	143.023	56.0275	713.972	99.5254	0.139397	-2.84273	9.43019e-08	8.89448e-06
Pcdh7	6.54375	63.2918	46.125	1661.68	2555.26	2482.61	38.6535	2233.18	57.7744	5.85236	1.50168e-17	6.48601e-15	92.4394	1509.98	3265.02	5128.1	801.208	4196.56	5.23779	2.38896	0.124952	0.670595
Ptges	4749.67	4584.02	4691.44	272.642	65.2931	68.7331	4675.04	135.556	0.0289957	-5.10802	2.0387e-17	8.56751e-15	516.517	709.449	9.19436	8.45698	612.983	8.82567	0.0143979	-6.118	2.94865e-30	6.53568e-27
Il11	234.484	259.075	269.654	11.4797	0	5.22969	254.404	5.56979	0.0218935	-5.51336	3.77845e-17	1.54608e-14	19.0597	19.1743	13.2807	3.17137	19.117	8.22605	0.430301	-1.21658	0.366699	0.915649
Ttll7	1056.82	832.92	766.384	88.0108	139.41	143.443	885.373	123.621	0.139626	-2.84036	1.36347e-16	5.43604e-14	362.134	247.348	214.535	102.541	304.741	158.538	0.520238	-0.942756	0.0702354	0.5195
Grasp	8687.92	6890.37	5142.93	1204.41	795.87	1029.5	6907.07	1009.93	0.146216	-2.77382	1.47441e-16	5.73139e-14	2022.23	1649.95	1107.41	1419.72	1836.09	1263.56	0.688181	-0.53914	0.0846257	0.574203
Fosl1	8447.98	6515.68	6614.5	887.761	389.994	854.681	7192.72	710.812	0.0988238	-3.339	1.86005e-16	6.72603e-14	1842.12	1343.16	1018.53	1001.1	1592.64	1009.81	0.63405	-0.657331	0.037525	0.379502
Styk1	429.706	352.746	387.627	27.7425	21.1762	49.3085	390.027	32.7424	0.0839491	-3.57434	1.84538e-16	6.72603e-14	59.085	34.5137	54.1446	9.5141	46.7994	31.8293	0.680123	-0.556132	0.587325	0.975039
Ephb2	1998.03	1417.74	1444.95	75.5745	10.5881	56.0324	1620.24	47.3983	0.0292539	-5.09523	1.81969e-16	6.72603e-14	468.868	281.862	6.12957	17.9711	375.365	12.0503	0.032103	-4.96115	2.56997e-15	1.31454e-12
Ptbp2	4218.54	3075.98	2710.73	616.076	471.169	631.299	3335.08	572.848	0.171764	-2.5415	2.41504e-16	8.53441e-14	1226.49	1725.69	936.803	917.583	1476.09	927.193	0.628142	-0.670838	0.0380603	0.382588
Crabp2	6386.7	5070.94	5159.79	829.406	550.58	345.16	5539.14	575.049	0.103815	-3.26791	4.13996e-16	1.4305e-13	1098.79	948.169	307.5	242.081	1023.48	274.791	0.268487	-1.89708	1.56761e-08	1.94885e-06
Snai1	1211.68	1546.01	870.165	196.111	137.645	160.626	1209.29	164.794	0.136274	-2.87542	5.02886e-16	1.69986e-13	36.2134	70.9449	18.3887	12.6855	53.5791	15.5371	0.289984	-1.78595	0.0446528	0.418195
Pgm5	9.81563	19.4095	20.4014	762.441	264.702	321.253	16.5422	449.465	27.1709	4.76399	8.34891e-16	2.76207e-13	0.952984	72.8623	333.04	458.791	36.9076	395.916	10.7272	3.4232	0.0896297	0.586319
Met	180055	146491	131935	18817.1	9492.21	21835.5	152827	16714.9	0.109372	-3.19269	1.33527e-15	4.32544e-13	147294	201916	41307.2	65885.2	174605	53596.2	0.306957	-1.70389	1.05191e-06	7.56181e-05
Trpm1	76.3438	102.111	235.947	1953.46	2024.09	1960.39	138.134	1979.31	14.3289	3.84086	1.62726e-15	5.16371e-13	495.552	2108.21	2784.87	4762.34	1301.88	3773.6	2.89857	1.53534	0.00982396	0.153894
Tbx20	0	5.06335	0	219.07	305.29	625.322	1.68778	383.227	227.06	7.82693	2.96758e-15	9.22858e-13	0	0	470.955	402.764	0	436.86	Inf	Inf	7.98591e-14	2.8704e-11
Arhgap6	221.397	216.036	267.88	951.856	891.163	1126.63	235.104	989.881	4.21039	2.07396	3.49001e-15	1.06404e-12	1314.16	1491.76	1852.15	2218.9	1402.96	2035.53	1.45088	0.536926	0.0655366	0.50669
Slc25a48	1.09063	1.68778	4.43509	103.317	134.116	197.234	2.4045	144.889	60.2574	5.91307	4.60129e-15	1.37587e-12	10.4828	20.133	625.216	304.451	15.3079	464.834	30.3656	4.92437	6.33875e-17	4.01424e-14
Vipr2	213.763	110.55	141.923	3.82656	1.76468	5.97679	155.412	3.85601	0.0248116	-5.33284	6.57662e-15	1.92943e-12	5.7179	12.4633	0	4.22849	9.0906	2.11425	0.232575	-2.10423	0.351884	0.907514
F2r	6316.9	5637.19	4468.8	832.276	328.23	443.03	5474.3	534.512	0.0976403	-3.35638	1.0197e-14	2.93617e-12	2493.96	2181.08	1550.78	1590.97	2337.52	1570.88	0.672027	-0.573408	0.0383677	0.383649
Gpr153	2480.08	2094.54	1942.57	216.2	89.9986	268.208	2172.4	191.469	0.0881373	-3.5041	1.46441e-14	4.14002e-12	407.877	560.848	7.15117	10.5712	484.363	8.8612	0.0182946	-5.77244	2.90887e-25	4.29834e-22
Stc2	178.863	180.593	290.942	1465.57	1104.69	1342.54	216.799	1304.27	6.01601	2.58881	1.61932e-14	4.49621e-12	2672.17	2407.33	2191.32	3427.19	2539.75	2809.26	1.10612	0.145502	0.663998	0.985921
Epb41l1	4996.15	3567.97	3454.05	587.376	229.408	406.422	4006.06	407.735	0.10178	-3.29648	1.7664e-14	4.81856e-12	1576.24	1973.99	638.497	659.645	1775.11	649.071	0.36565	-1.45146	1.58357e-06	0.000109119
Car6	9.81563	4.21946	0.887019	140.626	769.4	494.579	4.97403	468.202	94.1292	6.55657	2.71442e-14	7.27699e-12	114.358	264.605	844.859	620.531	189.482	732.695	3.86684	1.95115	5.99839e-05	0.00250071
Ext1	10009.8	8935.96	9089.28	2717.81	2894.07	3332.06	9345	2981.32	0.319028	-1.64825	3.1737e-14	8.36405e-12	6115.3	6710.04	4906.72	5114.36	6412.67	5010.54	0.78135	-0.355959	0.170874	0.748856
Bsn	875.772	637.138	544.629	88.9674	109.41	128.501	685.846	108.96	0.158869	-2.65409	3.75821e-14	9.73941e-12	283.989	583.857	117.483	496.848	433.923	307.166	0.70788	-0.498423	0.455997	0.944061
Tle6	405.713	337.556	316.666	70.7913	68.8225	77.6983	353.312	72.4374	0.205024	-2.28614	3.98272e-14	1.0152e-11	159.148	169.692	49.0366	115.226	164.42	82.1315	0.499521	-1.00138	0.0929418	0.59348
Msx3	352.272	333.337	195.144	0.956639	0	0	293.584	0.31888	0.00108616	-9.84655	4.64449e-14	1.16479e-11	24.7776	25.8853	0	0	25.3314	0	0	#NAME?	0.000587865	0.0167126
Bche	0	2.53167	5.32211	71.7479	1812.33	1347.77	2.61793	1077.28	411.501	8.68475	5.57852e-14	1.37683e-11	76.2387	54.6467	402.509	65.5416	65.4427	234.025	3.57603	1.83836	0.0212486	0.261895
Dmkn	2.18125	5.90724	2.66106	3349.19	555.874	77.6983	3.58318	1327.59	370.506	8.53335	6.77933e-14	1.64706e-11	0	0	0	0	0	0	NA	NA	NA	NA
Gsr	7384.62	6638.89	5356.71	1793.7	1725.86	1921.54	6460.07	1813.7	0.280755	-1.83262	7.50374e-14	1.79501e-11	5508.25	4703.45	4113.96	2732.66	5105.85	3423.31	0.670469	-0.576758	0.076444	0.543206
Dnm1	3107.19	2513.95	1686.22	180.805	37.0583	132.984	2435.79	116.949	0.0480127	-4.38044	7.73183e-14	1.82155e-11	127.7	139.972	14.3023	27.4852	133.836	20.8938	0.156115	-2.67932	4.20542e-05	0.00187678
Chchd10	1060.09	1048.96	1381.98	5609.73	14285.1	10626.7	1163.67	10173.8	8.74288	3.12811	9.78375e-14	2.23717e-11	9279.2	6817.42	15995.1	10260.4	8048.31	13127.8	1.63112	0.705864	0.041363	0.40206
C1qtnf6	8808.98	7711.48	7692.23	2249.06	2467.02	2819.55	8070.89	2511.88	0.311227	-1.68396	9.69628e-14	2.23717e-11	5018.41	4770.56	4758.59	4139.69	4894.49	4449.14	0.90901	-0.137631	0.606204	0.977531
Shroom3	28.3563	64.1357	78.0576	508.932	1076.45	756.811	56.8499	780.732	13.7332	3.7796	1.22959e-13	2.77085e-11	28.5895	12.4633	50.0582	48.6276	20.5264	49.3429	2.40387	1.26536	0.148602	0.710721
Atl1	37.0813	41.3507	53.2211	260.206	234.702	311.54	43.8843	268.816	6.12556	2.61484	1.36957e-13	3.0422e-11	214.421	325.004	288.09	704.044	269.713	496.067	1.83924	0.87911	0.0921978	0.59156
Ttc12	643.469	432.072	659.942	104.274	74.1165	107.582	578.494	95.3241	0.16478	-2.60139	1.82986e-13	4.00739e-11	1385.64	534.963	362.666	472.534	960.301	417.6	0.434864	-1.20136	0.0151095	0.20816
Depp1	129.784	158.652	98.4591	578.767	654.696	680.607	128.965	638.023	4.94726	2.30663	2.01301e-13	4.34726e-11	7.62387	33.555	158.347	396.421	20.5894	277.384	13.4722	3.75191	1.06548e-06	7.6182e-05
Tead2	4048.4	3990.76	2975.95	397.005	128.822	105.341	3671.7	210.389	0.0573002	-4.12532	2.34809e-13	5.00142e-11	1289.39	1842.65	459.718	330.879	1566.02	395.299	0.252423	-1.98609	4.12489e-08	4.28569e-06
Hsf4	776.525	527.432	463.024	32.5257	21.1762	67.986	588.994	40.5626	0.0688677	-3.86003	2.45261e-13	5.15347e-11	337.356	432.38	173.671	104.655	384.868	139.163	0.361586	-1.46759	0.00112283	0.0280161
Ptprn	2234.69	2111.42	1555.83	88.0108	61.7638	228.612	1967.31	126.129	0.0641123	-3.96325	3.01744e-13	6.25575e-11	99.1103	115.046	4.08638	0	107.078	2.04319	0.0190813	-5.7117	9.54161e-08	8.93619e-06
Pdk2	442.794	418.57	539.307	2448.04	1724.09	2966.73	466.89	2379.62	5.09674	2.34958	4.05871e-13	8.3038e-11	1463.78	2431.3	3888.19	5381.81	1947.54	4635	2.37992	1.25092	0.0006698	0.018692
Stox2	16.3594	11.8145	21.2884	176.978	178.233	380.273	16.4874	245.161	14.8696	3.89429	6.0043e-13	1.21248e-10	177.255	1487.93	1139.08	1444.03	832.59	1291.55	1.55125	0.63343	0.620172	0.978672
Rcor2	1577.04	1125.75	968.624	245.856	225.879	279.415	1223.81	250.383	0.204594	-2.28916	6.72246e-13	1.3401e-10	628.016	1719.93	435.2	1371.09	1173.98	903.144	0.769304	-0.378374	0.535821	0.965491
Fzd6	2249.96	1794.96	2339.07	6724.22	7715.18	8967.43	2127.99	7802.27	3.66649	1.8744	6.87111e-13	1.35239e-10	7793.5	12152.7	18325.4	21317.9	9973.08	19821.7	1.98752	0.990966	0.00248119	0.0534804
Palm	3653.59	2928.3	2281.41	743.309	582.344	670.895	2954.44	665.516	0.22526	-2.15034	9.75971e-13	1.8735e-10	1070.2	2485.95	706.944	855.212	1778.07	781.078	0.439283	-1.18678	0.00782495	0.130243
Ptger2	961.931	790.726	763.723	166.455	72.3518	102.353	838.793	113.72	0.135576	-2.88283	9.66656e-13	1.8735e-10	80.0507	11.5046	1.0216	0	45.7776	0.510798	0.0111582	-6.48575	0.000850461	0.0224933
Chmp4c	3.27188	1.68778	7.98317	132.973	114.704	104.594	4.31428	117.424	27.2175	4.76646	1.06457e-12	2.01866e-10	31.4485	60.399	245.183	232.567	45.9237	238.875	5.20156	2.37894	9.78418e-06	0.000512283
Tpd52l1	294.469	265.826	259.009	13.3929	29.9995	36.6078	273.101	26.6668	0.0976443	-3.35632	1.26347e-12	2.36695e-10	547.966	478.399	154.261	69.7701	513.182	112.015	0.218276	-2.19577	6.56391e-06	0.000360411
Trim55	6.54375	0	7.09615	128.19	656.461	655.953	4.54663	480.201	105.617	6.7227	1.30462e-12	2.41494e-10	4.76492	21.0917	317.716	275.909	12.9283	296.813	22.9583	4.52095	1.81498e-11	4.0229e-09
Ptgfrn	8239.67	7131.72	6348.39	1475.14	1099.4	1923.03	7239.93	1499.19	0.207072	-2.27179	1.34673e-12	2.46356e-10	3516.51	4001.68	1401.63	1960.96	3759.09	1681.3	0.447261	-1.16081	0.000196289	0.00663875
Tnnt2	111.244	202.534	168.534	975.772	7367.54	6261.44	160.77	4868.25	30.2808	4.92033	1.37193e-12	2.48048e-10	38.1194	205.165	298.306	122.626	121.642	210.466	1.73021	0.790944	0.321584	0.891202
Prl2c2	1883.51	666.674	3831.03	79.401	10.5881	27.6427	2127.07	39.2106	0.0184341	-5.76148	1.65485e-12	2.95762e-10	111.499	194.619	17.3671	16.914	153.059	17.1405	0.111986	-3.1586	1.22788e-06	8.54952e-05
Mcpt2	129.784	84.3891	208.449	0	0	0	140.874	0	0	#NAME?	1.93833e-12	3.40236e-10	0	0	0	0	0	0	NA	NA	NA	NA
Slc8b1	4750.76	3075.14	2836.69	764.355	455.287	530.44	3554.2	583.361	0.164133	-2.60706	1.94746e-12	3.40236e-10	1164.55	1141.83	8.17276	106.769	1153.19	57.4711	0.0498367	-4.32665	0.00268086	0.0566756
Trpc1	128.694	116.457	97.5721	11.4797	10.5881	11.2065	114.241	11.0914	0.0970879	-3.36456	2.1673e-12	3.74437e-10	48.6022	68.0687	0	0	58.3355	0	0	#NAME?	2.34628e-06	0.000150282
Sorbs1	583.484	620.26	547.291	1698.99	1544.09	1790.8	583.678	1677.96	2.8748	1.52346	2.20442e-12	3.76665e-10	3154.38	3197.31	3107.69	4748.6	3175.85	3928.14	1.23688	0.306707	0.343376	0.903845
Cxcl2	670.734	785.663	576.562	90.8807	56.4697	130.742	677.653	92.6976	0.136792	-2.86994	2.67557e-12	4.52201e-10	237.293	117.922	124.635	67.6559	177.607	96.1452	0.541336	-0.885405	0.14261	0.701914
Tmem132a	8972.57	7374.76	6222.44	1537.32	739.401	1319.38	7523.26	1198.7	0.159332	-2.64989	2.92497e-12	4.89036e-10	4614.35	5121.45	3341.64	4387.06	4867.9	3864.35	0.793843	-0.333075	0.254703	0.843582
Hrh1	651.103	524.056	434.639	51.6585	10.5881	14.1949	536.6	25.4805	0.0474851	-4.39638	4.4029e-12	7.28305e-10	149.618	276.11	27.5831	70.8272	212.864	49.2051	0.231158	-2.11305	0.0011989	0.0296359
Srxn1	4808.57	4940.14	4812.08	1883.62	1985.26	1684.71	4853.59	1851.2	0.381408	-1.39059	5.04359e-12	8.25503e-10	12333.5	5240.33	8681.52	4836.34	8786.93	6758.93	0.769203	-0.378564	0.421383	0.934913
Mep1a	424.253	306.332	313.118	10.523	42.3523	26.8956	347.901	26.5903	0.0764306	-3.70971	5.93467e-12	9.61231e-10	265.883	322.128	80.706	107.827	294.005	94.2663	0.320628	-1.64103	0.000219356	0.00729116
Cacna1d	70.8906	123.208	158.776	921.243	674.107	1184.15	117.625	926.501	7.87673	2.9776	6.30522e-12	1.01072e-09	735.704	1209.9	1806.18	2277.04	972.801	2041.61	2.09869	1.06949	0.0033824	0.0680523
Cp	8601.76	7970.55	8845.35	26154.5	31192.5	42365	8472.55	33237.3	3.92294	1.97194	7.00545e-12	1.11151e-09	13551.4	27903.4	39939.3	55002.1	20727.4	47470.7	2.29024	1.1955	0.00324497	0.0657849
Ncs1	2143.08	1928.29	1364.23	294.645	102.351	203.958	1811.87	200.318	0.110559	-3.17711	7.64022e-12	1.18798e-09	475.539	415.123	551.661	329.822	445.331	440.742	0.989695	-0.0149448	0.970893	0.999569
Zfp57	798.338	522.369	238.608	37.3089	21.1762	44.0788	519.771	34.188	0.065775	-3.92632	7.58584e-12	1.18798e-09	58.132	225.298	28.6047	24.3138	141.715	26.4592	0.186707	-2.42115	0.00224782	0.0496574
Rhou	7409.71	5524.95	4672.81	1279.03	877.046	1400.81	5869.16	1185.63	0.20201	-2.3075	9.2297e-12	1.42092e-09	4669.62	3436.03	1537.5	1488.43	4052.83	1512.96	0.373311	-1.42155	2.34587e-06	0.000150282
Serpine2	9005.29	8189.96	7296.62	1434.96	1621.74	2433.3	8163.96	1830	0.224156	-2.15742	9.37526e-12	1.42918e-09	542.248	581.94	46.9934	12.6855	562.094	29.8394	0.0530862	-4.23552	4.30634e-13	1.36357e-10
Elfn1	83.9781	116.457	125.957	0.956639	0	1.4942	108.797	0.816946	0.00750888	-7.05719	1.11055e-11	1.6765e-09	57.179	108.335	53.123	54.9704	82.7569	54.0467	0.653078	-0.614674	0.355548	0.908615
Rab11fip4	7.63438	24.4728	13.3053	166.455	232.938	413.893	15.1375	271.095	17.9089	4.1626	1.12151e-11	1.67677e-09	8.57686	135.179	288.09	228.339	71.8778	258.214	3.5924	1.84495	0.0487615	0.438755
Col4a5	130.875	224.475	426.656	2039.55	2874.66	3043.68	260.669	2652.63	10.1763	3.34714	1.35365e-11	2.00456e-09	3811.94	4122.47	5597.32	7447.43	3967.2	6522.38	1.64407	0.717275	0.0140918	0.199794
Pkia	13.0875	27.8484	56.7692	372.133	1612.92	717.962	32.5684	901.004	27.665	4.78999	1.53677e-11	2.23319e-09	507.94	1219.49	1940.01	1119.49	863.713	1529.75	1.77113	0.824674	0.092015	0.591449
Qsox1	4171.64	4014.39	3352.04	1181.45	719.989	854.681	3846.02	918.707	0.238872	-2.06569	1.52948e-11	2.23319e-09	830.049	1039.25	345.299	389.021	934.648	367.16	0.392833	-1.34801	4.49054e-05	0.00199732
Prkaa2	594.391	448.95	456.815	63.1382	70.5872	115.053	500.052	82.9262	0.165835	-2.59218	1.69396e-11	2.43884e-09	1950.76	627.958	564.942	294.937	1289.36	429.94	0.333453	-1.58445	0.00500565	0.0933663
Xlr	282.472	395.785	340.615	45.9187	51.1757	20.1717	339.624	39.0887	0.115094	-3.11912	1.91129e-11	2.72648e-09	565.119	668.224	66.4037	120.512	616.672	93.4578	0.151552	-2.72212	5.31264e-10	9.54768e-08
Ctnnal1	510.413	437.136	684.778	2030.94	2034.68	2001.48	544.109	2022.37	3.71684	1.89408	2.07726e-11	2.9363e-09	5014.6	4564.44	9032.95	8188.47	4789.52	8610.71	1.79782	0.846251	0.00128642	0.0313336
Dpf1	141.781	118.989	138.375	12.4363	21.1762	17.9304	133.048	17.1809	0.129133	-2.95307	2.27694e-11	3.18956e-09	135.324	222.422	58.2309	190.282	178.873	124.257	0.694664	-0.525612	0.431206	0.937971
Bdkrb1	242.119	275.952	112.651	19.1328	7.05872	11.2065	210.241	12.466	0.0592939	-4.07597	2.30422e-11	3.19896e-09	4.76492	12.4633	0	0	8.61411	0	0	#NAME?	0.0580606	0.477036
Yap1	76428.8	70460.7	64544.8	16856	10556.3	19354.3	70478.1	15588.9	0.221188	-2.17666	2.35738e-11	3.2438e-09	62436.6	69564.3	32951.6	39098.7	66000.5	36025.1	0.545832	-0.873472	0.00110926	0.0277295
Cryab	1928.23	1924.07	2912.97	8380.16	13205.1	10286.1	2255.09	10623.8	4.71102	2.23604	2.43043e-11	3.31498e-09	7964.09	8164.41	13316.5	10101.9	8064.25	11709.2	1.45199	0.538028	0.0591269	0.481819
Brsk1	370.813	378.063	247.478	24.8726	1.76468	17.1833	332.118	14.6069	0.0439809	-4.50698	2.46111e-11	3.32764e-09	56.2261	54.6467	0	0	55.4364	0	0	#NAME?	3.08306e-06	0.000190705
Fbxo44	591.119	400.004	463.024	81.3143	33.5289	31.3782	484.716	48.7405	0.100555	-3.31395	2.98569e-11	4.00211e-09	288.754	470.729	108.289	156.454	379.742	132.372	0.348584	-1.52042	0.00109879	0.0275714
Rcc1	3820.46	3368.81	3269.55	1328.77	1358.8	1180.42	3486.27	1289.33	0.36983	-1.43506	3.25437e-11	4.32497e-09	3157.24	1836.9	2292.46	933.439	2497.07	1612.95	0.645938	-0.630533	0.192347	0.77657
Vash2	621.656	478.486	381.418	67.9214	17.6468	31.3782	493.853	38.9821	0.0789346	-3.6632	3.46783e-11	4.5696e-09	118.17	171.61	73.5549	26.4281	144.89	49.9915	0.345031	-1.5352	0.0247371	0.29176
Smoc1	1.09063	14.3461	0.887019	302.298	333.524	290.621	5.44126	308.815	56.7542	5.82666	3.8998e-11	5.09563e-09	0	0	98.0731	2.11425	0	50.0937	Inf	Inf	0.000215546	0.00722051
Srm	6035.52	5757.02	5262.68	2110.35	1874.09	2288.36	5685.08	2090.93	0.367793	-1.44303	3.97289e-11	5.14787e-09	7702.97	3622.98	3907.6	1708.31	5662.98	2807.96	0.495845	-1.01204	0.0407068	0.398356
Fhl3	2108.18	2027.87	1931.93	625.642	352.936	460.213	2022.66	479.597	0.237112	-2.07636	4.1811e-11	5.37289e-09	446.949	603.99	390.249	496.848	525.47	443.549	0.844099	-0.244516	0.506947	0.960194
Mgst2	1519.24	1160.35	692.762	134.886	127.057	47.8143	1124.12	103.252	0.091852	-3.44454	6.21714e-11	7.9238e-09	229.669	213.793	153.239	134.255	221.731	143.747	0.648294	-0.625281	0.140691	0.69815
Slc26a7	6.54375	8.43891	73.6226	869.585	1937.62	1724.3	29.5351	1510.5	51.1427	5.67646	7.46176e-11	9.43275e-09	410.736	810.114	3478.53	3416.62	610.425	3447.58	5.64783	2.4977	1.64106e-10	3.16297e-08
Rbp2	256.297	210.129	162.324	21.0461	12.3528	4.48259	209.583	12.6271	0.0602487	-4.05293	7.93342e-11	9.94812e-09	4.76492	7.66972	0	0	6.21732	0	0	#NAME?	0.119918	NA
Ccn2	2794.18	2734.21	6300.49	22479.1	31155.4	32955.3	3942.96	28863.3	7.3202	2.87188	8.36539e-11	1.04059e-08	8233.78	10655.2	5273.47	6733.87	9444.47	6003.67	0.635681	-0.653624	0.0309398	0.340902
Hs3st5	81.7969	64.1357	122.409	2.86992	5.29404	3.73549	89.4471	3.96648	0.0443445	-4.4951	8.55402e-11	1.05561e-08	5.7179	5.75229	0	0	5.7351	0	0	#NAME?	0.139481	NA
Gng4	112.334	138.398	150.793	20.0894	21.1762	21.6659	133.842	20.9771	0.156731	-2.67364	1.12919e-10	1.3825e-08	33.3544	38.3486	2.04319	5.28561	35.8515	3.6644	0.102211	-3.29038	0.00573177	0.102633
Pthlh	310.828	233.758	317.553	24.8726	1.76468	8.21809	287.38	11.6185	0.040429	-4.62847	1.166e-10	1.41642e-08	11.4358	23.9679	0	0	17.7018	0	0	#NAME?	0.00433761	0.0837241
S100b	3.27188	13.5023	5.32211	47.832	2904.66	577.507	7.36541	1176.67	159.756	7.31972	1.42818e-10	1.72146e-08	20.9656	19.1743	64.3605	73.9986	20.07	69.1795	3.44692	1.78531	0.0155071	0.209795
Gzmd	360.997	65.8235	1915.07	8.60975	1.76468	0.747099	780.631	3.70718	0.00474895	-7.71818	1.45266e-10	1.7375e-08	0.952984	0	0	0	0.476492	0	0	#NAME?	0.79155	NA
Flnc	1567.23	1293.68	1098.13	212.374	56.4697	82.1809	1319.68	117.008	0.088664	-3.49551	1.49726e-10	1.77717e-08	414.548	208.041	9.19436	6.34274	311.295	7.76855	0.0249556	-5.32449	1.09439e-15	6.06427e-13
Klk7	0	0	0	501.279	282.349	15.6891	0	266.439	Inf	Inf	1.53526e-10	1.80846e-08	0	0	0	0	0	0	NA	NA	NA	NA
Il1rap	1768.99	1646.43	1805.97	520.412	349.406	557.336	1740.47	475.718	0.273328	-1.87129	1.87801e-10	2.19558e-08	653.747	439.091	624.195	361.536	546.419	492.865	0.901991	-0.148815	0.729562	0.986892
Lce1a1	0	0	0	671.561	102.351	30.6311	0	268.181	Inf	Inf	1.90736e-10	2.1978e-08	0	0	0	0	0	0	NA	NA	NA	NA
Thsd4	7.63438	38.819	12.4183	1439.74	197.644	687.331	19.6239	774.906	39.4879	5.30334	1.90818e-10	2.1978e-08	94.3454	78.6146	2427.31	7471.74	86.48	4949.53	57.2332	5.83878	5.81214e-30	1.10422e-26
Klhdc8a	142.872	122.364	78.9447	534.761	3285.83	2190.49	114.727	2003.7	17.4649	4.12639	1.9627e-10	2.24397e-08	49.5552	134.22	292.176	623.702	91.8876	457.939	4.98369	2.31721	0.000136606	0.00489683
Slc13a5	74.1625	93.6719	57.6562	0	0	0	75.1635	0	0	#NAME?	2.01312e-10	2.28482e-08	12.3888	7.66972	0	0	10.0293	0	0	#NAME?	0.0357458	0.369087
C1qtnf12	1254.22	1219.42	1294.16	327.171	282.349	159.879	1255.93	256.466	0.204204	-2.29192	2.46497e-10	2.77738e-08	817.66	635.628	80.706	50.7419	726.644	65.724	0.0904486	-3.46676	1.24407e-16	7.52043e-14
Sh3gl3	242.119	158.652	227.964	39.2222	42.3523	38.102	209.578	39.8922	0.190345	-2.39331	2.62254e-10	2.93366e-08	24.7776	72.8623	1.0216	1.05712	48.8199	1.03936	0.0212896	-5.5537	0.000166148	0.0057843
Dap	29263.7	23251.7	22231.3	8871.87	6622.84	8071.66	24915.6	7855.46	0.315283	-1.66528	2.78556e-10	3.09377e-08	10952.6	13055.8	9736.82	11339.8	12004.2	10538.3	0.877883	-0.1879	0.49578	0.953618
Ptgs2os2	103.609	86.0769	181.839	1.91328	8.8234	6.72389	123.842	5.82019	0.046997	-4.41129	2.88292e-10	3.17919e-08	21.9186	18.2156	0	0	20.0671	0	0	#NAME?	0.00209868	0.0467626
Sdc1	16336.5	15862.6	18265.5	6690.73	4866.99	5016.77	16821.5	5524.83	0.328438	-1.60631	2.90469e-10	3.18064e-08	4188.36	5666	3930.08	2012.76	4927.18	2971.42	0.603066	-0.729611	0.067317	0.512131
Nudt4	9383.74	8425.41	10567.9	23769.6	32000.7	31429	9459.03	29066.4	3.07288	1.61959	3.33093e-10	3.62186e-08	24688	25982.1	42927.4	46444.7	25335.1	44686.1	1.7638	0.818689	0.00122788	0.0301841
Mpp7	607.478	583.129	480.764	1592.8	2585.26	2177.05	557.124	2118.37	3.80233	1.92688	3.44127e-10	3.68249e-08	1281.76	1841.69	3351.85	4289.8	1561.73	3820.83	2.44654	1.29074	9.19904e-05	0.00358345
Pdgfra	4301.43	3930	3253.58	607.466	211.762	634.287	3828.34	484.505	0.126558	-2.98213	3.41567e-10	3.68249e-08	204.892	366.229	176.736	136.369	285.56	156.552	0.548229	-0.86715	0.0731053	0.531492
Fyb2	82.8875	84.3891	84.2668	5.73983	0	2.2413	83.8478	2.66038	0.0317286	-4.97807	3.45774e-10	3.68249e-08	304.955	68.0687	31.6695	8.45698	186.512	20.0632	0.107571	-3.21664	0.000321022	0.0100554
Padi4	172.319	187.344	137.488	18.1761	7.05872	3.73549	165.717	9.65678	0.0582728	-4.10103	3.97738e-10	4.20709e-08	55.2731	225.298	0	3.17137	140.286	1.58568	0.0113033	-6.46712	1.31372e-07	1.18048e-05
Angptl4	4855.46	5001.74	3183.51	772.964	1240.57	959.275	4346.9	990.936	0.227964	-2.13312	4.04585e-10	4.2506e-08	100.063	28.7614	1.0216	0	64.4124	0.510798	0.00793012	-6.97844	9.01878e-05	0.00353807
Lce1m	0	0.843891	3.54807	1832.92	127.057	44.8259	1.46399	668.268	456.471	8.83438	4.16396e-10	4.34533e-08	0.952984	0	2.04319	0	0.476492	1.0216	2.14399	1.1003	0.822234	NA
Fmo2	39.2625	54.009	48.786	205.677	737.636	892.783	47.3525	612.032	12.925	3.69209	4.39567e-10	4.55655e-08	2.85895	44.1009	205.341	706.158	23.4799	455.749	19.4102	4.27874	0.00951081	0.150397
Krt77	0	0.843891	0	7105.92	737.636	192.752	0.281297	2678.77	9522.92	13.2172	4.77293e-10	4.91485e-08	0	0	0	0	0	0	NA	NA	NA	NA
Acta1	2.18125	6.75113	0.887019	2076.86	178.233	44.8259	3.27313	766.641	234.222	7.87173	4.99526e-10	5.04359e-08	0	0.958715	1.0216	0	0.479357	0.510798	1.06559	0.0916504	0.982383	NA
Nop56	11866	11238.9	9405.06	3750.03	4386.99	4017.9	10836.7	4051.64	0.373882	-1.41934	4.98541e-10	5.04359e-08	15175.3	7710.94	8189.11	5421.98	11443.1	6805.55	0.594728	-0.749699	0.0671953	0.512109
Aldh1l2	1886.78	1086.93	1200.14	116.71	112.939	274.185	1391.28	167.945	0.120712	-3.05036	4.9881e-10	5.04359e-08	4343.7	1720.89	1380.18	1700.91	3032.3	1540.54	0.508045	-0.976972	0.0325267	0.349695
Fbln1	696.909	577.221	595.19	147.322	93.528	174.074	623.107	138.308	0.221965	-2.17159	5.95447e-10	5.97329e-08	47.6492	101.624	2.04319	1.05712	74.6365	1.55016	0.0207694	-5.58939	3.65723e-06	0.000222089
Gramd3	503.869	809.291	620.913	2455.69	2151.14	3149.77	644.691	2585.54	4.0105	2.00378	6.82919e-10	6.80687e-08	1425.66	1745.82	2420.16	2578.32	1585.74	2499.24	1.57607	0.656332	0.0221113	0.268857
Cryaa	113.425	141.774	197.805	6.69647	5.29404	0	151.001	3.99684	0.0264689	-5.23956	7.0205e-10	6.95298e-08	0	0	0	0	0	0	NA	NA	NA	NA
Ptk7	3141	3320.71	2198.92	831.319	515.286	729.168	2886.88	691.925	0.239679	-2.06082	7.31512e-10	7.19891e-08	579.414	1316.32	339.17	201.91	947.865	270.54	0.285421	-1.80884	0.000270957	0.00881039
Nckap5l	3980.78	3227.88	3194.15	926.027	398.818	632.793	3467.61	652.546	0.188183	-2.40979	7.82598e-10	7.65322e-08	847.203	839.834	492.409	808.699	843.518	650.554	0.771239	-0.374751	0.313033	0.881997
Dlx2	113.425	91.9841	72.7355	2.86992	0	0	92.7149	0.956639	0.0103181	-6.59868	7.91661e-10	7.69346e-08	46.6962	41.2247	15.3239	9.5141	43.9605	12.419	0.282504	-1.82366	0.0485768	0.437594
Flg2	0	0	0	513.715	121.763	17.9304	0	217.803	Inf	Inf	8.41385e-10	8.1259e-08	0	0	0	0	0	0	NA	NA	NA	NA
Klf15	14.1781	5.06335	40.8029	291.775	412.935	850.199	20.0148	518.303	25.896	4.69466	1.03328e-09	9.91759e-08	416.454	62.3165	226.794	410.164	239.385	318.479	1.3304	0.411864	0.590487	0.975757
Kng2	14.1781	5.06335	29.2716	191.328	506.463	257.749	16.171	318.513	19.6965	4.29987	1.17727e-09	1.12303e-07	82.9096	113.128	156.304	423.906	98.019	290.105	2.95968	1.56544	0.00823803	0.135423
Birc3	6145.67	5995	5819.73	2412.64	1625.27	1985.04	5986.8	2007.65	0.335346	-1.57628	1.24542e-09	1.18079e-07	2242.37	3058.3	1280.06	1558.2	2650.34	1419.13	0.535453	-0.901169	0.00457275	0.087375
Spink5	1.09063	0.843891	0.887019	770.094	114.704	20.9188	0.940512	301.906	321.002	8.32644	1.5089e-09	1.42194e-07	1.90597	0.958715	5.10798	7.39986	1.43234	6.25392	4.36622	2.12638	0.340099	0.902306
Cntnap4	94.8844	84.3891	74.5096	0.956639	0	0	84.5943	0.31888	0.00376952	-8.05141	2.12103e-09	1.98674e-07	4.76492	16.2981	0	0	10.5315	0	0	#NAME?	0.0342804	0.360106
Plau	8704.28	10682.8	14131.1	2793.39	3384.65	3482.23	11172.7	3220.09	0.28821	-1.79481	2.13624e-09	1.98901e-07	7966.95	2388.16	2067.71	1436.63	5177.55	1752.17	0.338417	-1.56313	0.00300772	0.0617279
Tcp11l2	872.5	881.022	653.733	2407.86	2668.2	2135.96	802.418	2404	2.99595	1.58301	2.25885e-09	2.09065e-07	585.132	1522.44	688.555	3248.54	1053.79	1968.55	1.86807	0.90155	0.177037	0.756385
Fgf7	189.769	227.851	132.166	30.6125	17.6468	11.9536	183.262	20.0709	0.109521	-3.19073	2.79036e-09	2.5673e-07	19.0597	14.3807	0	0	16.7202	0	0	#NAME?	0.00508756	0.0944964
Perp	2693.84	2379.77	2336.41	12862	34993.6	11205.7	2470.01	19687.1	7.97047	2.99466	2.86645e-09	2.60854e-07	6798.59	10312.9	12393	14088.3	8555.74	13240.6	1.54757	0.630006	0.049206	0.440422
Acpp	1541.05	1153.6	1380.2	465.883	361.759	478.143	1358.28	435.262	0.32045	-1.64183	2.86874e-09	2.60854e-07	1064.48	687.398	694.685	619.474	875.941	657.079	0.750141	-0.414766	0.2512	0.842856
Pop1	1619.58	1621.96	1393.51	326.214	434.111	545.382	1545.01	435.236	0.281703	-1.82775	2.88652e-09	2.60945e-07	1805.9	752.591	1197.31	519.047	1279.25	858.178	0.670846	-0.575946	0.282487	0.864794
Trim63	571.488	479.33	508.262	1490.44	3333.48	2818.8	519.693	2547.58	4.90208	2.29339	3.11551e-09	2.80018e-07	2391.04	2151.36	2249.55	2752.75	2271.2	2501.15	1.10125	0.139139	0.627822	0.978672
Lratd2	948.844	658.235	927.822	2532.22	4900.51	5190.84	844.967	4207.86	4.97991	2.31612	3.31064e-09	2.95846e-07	5040.33	10093.3	5255.09	8720.21	7566.84	6987.65	0.923456	-0.114884	0.787992	0.990234
Pola2	2701.48	2521.55	2357.7	1042.74	986.456	1139.33	2526.91	1056.17	0.417971	-1.25853	3.33601e-09	2.96409e-07	2224.26	2084.25	1808.22	828.784	2154.26	1318.5	0.612046	-0.708287	0.0910714	0.588478
Col23a1	808.153	639.669	1052.89	105.23	14.1174	46.3201	833.571	55.2226	0.0662482	-3.91597	3.39194e-09	2.99666e-07	84.8156	63.2752	0	0	74.0454	0	0	#NAME?	3.7115e-07	2.97345e-05
E2f2	2139.81	1838.84	1726.14	745.222	539.992	535.67	1901.59	606.961	0.319185	-1.64753	3.424e-09	3.0079e-07	978.715	1022.95	1106.39	387.964	1000.83	747.176	0.746555	-0.421679	0.397764	0.928113
Kcnab3	427.525	222.787	271.428	43.0488	37.0583	63.5034	307.247	47.8701	0.155804	-2.6822	3.44676e-09	3.01088e-07	66.7089	114.087	52.1014	81.3984	90.398	66.7499	0.738401	-0.437524	0.497159	0.953618
Bmp6	1082.99	936.719	598.738	210.461	144.704	212.923	872.816	189.362	0.216956	-2.20453	3.56749e-09	3.09893e-07	267.788	377.734	731.462	1083.55	322.761	907.507	2.8117	1.49144	0.00011733	0.00427995
Spire2	1198.6	883.554	685.665	168.368	75.8812	183.039	922.605	142.43	0.154378	-2.69546	3.60048e-09	3.11021e-07	486.975	404.578	271.744	210.367	445.776	241.056	0.540755	-0.886952	0.0194145	0.247312
Pla2g2f	0	0	0	537.631	125.292	9.71229	0	224.212	Inf	Inf	3.64482e-09	3.13112e-07	0	0	0	0	0	0	NA	NA	NA	NA
Arsg	46.8969	108.018	84.2668	405.615	1902.32	861.405	79.7272	1056.45	13.2508	3.72801	3.85358e-09	3.29227e-07	429.796	1146.62	395.357	845.698	788.209	620.528	0.787263	-0.345083	0.534417	0.965491
Fads6	1216.05	1011.83	752.192	251.596	141.174	240.566	993.355	211.112	0.212524	-2.2343	3.95931e-09	3.34583e-07	914.865	1179.22	497.517	493.676	1047.04	495.597	0.47333	-1.07908	0.000809741	0.0217533
Gpr149	1727.55	1407.61	1240.94	13.3929	128.822	101.605	1458.7	81.2733	0.0557163	-4.16576	3.95843e-09	3.34583e-07	116.264	93.954	12.2591	7.39986	105.109	9.8295	0.0935172	-3.41862	4.73215e-06	0.000271262
Nasp	6037.7	5829.6	4965.53	2133.31	2348.79	2419.85	5610.94	2300.65	0.410029	-1.2862	4.15495e-09	3.49218e-07	5487.28	4629.63	6069.3	2823.57	5058.46	4446.44	0.87901	-0.186048	0.649629	0.982341
Lce1c	0	0	0	437.184	82.9399	15.6891	0	178.604	Inf	Inf	4.23441e-09	3.53983e-07	0	0	0	0	0	0	NA	NA	NA	NA
Sdk1	151.597	125.74	259.896	1899.89	737.636	2913.69	179.078	1850.4	10.333	3.36918	4.50303e-09	3.74425e-07	1217.91	1593.38	5292.89	6377.62	1405.65	5835.25	4.15129	2.05356	1.04488e-11	2.43788e-09
Cnr1	0	0	0	122.45	29.9995	59.0208	0	70.4901	Inf	Inf	4.77918e-09	3.95274e-07	27.6365	339.385	728.397	838.298	183.511	783.348	4.26868	2.09379	0.142675	0.701975
Aoc1	13.0875	41.3507	252.8	1151.79	20517.9	5744.44	102.413	9138.05	89.2276	6.47942	5.21704e-09	4.29205e-07	770.964	1160.04	2495.76	2056.1	965.504	2275.93	2.35725	1.2371	0.00028214	0.00908518
Fignl2	725.266	556.968	364.565	91.8374	28.2349	70.9744	548.933	63.6822	0.116011	-3.10767	5.34114e-09	4.37102e-07	92.4394	102.582	79.6844	237.853	97.511	158.769	1.62821	0.703289	0.2788	0.863475
Dbndd1	79.6156	78.4819	66.5264	0	0	0.747099	74.8746	0.249033	0.003326	-8.232	6.07563e-09	4.94607e-07	18.1067	1.91743	2.04319	2.11425	10.0121	2.07872	0.207621	-2.26797	0.264025	0.851424
Lrrn4cl	1110.26	1176.38	2244.16	6099.53	10002.2	15385.8	1510.27	10495.8	6.94966	2.79694	7.48942e-09	6.06526e-07	14125.1	13885.1	18687	29684	14005.1	24185.5	1.72691	0.788191	0.0154631	0.209573
Slc6a7	147.234	125.74	89.5889	428.574	1734.68	2812.08	120.854	1658.44	13.7227	3.77849	7.60026e-09	6.07764e-07	215.374	554.137	1585.52	1892.25	384.756	1738.88	4.51945	2.17615	3.88645e-06	0.00023282
Mn1	341.366	244.728	205.788	1598.54	854.105	1912.57	263.961	1455.07	5.51246	2.4627	7.62196e-09	6.07764e-07	94.3454	263.647	779.477	1264.32	178.996	1021.9	5.70906	2.51325	2.3337e-06	0.000150282
Snta1	1726.46	1434.61	1833.47	4705.71	6615.78	4513.97	1664.85	5278.49	3.17055	1.66473	7.56168e-09	6.07764e-07	5116.57	6262.32	6913.14	8337.53	5689.45	7625.33	1.34026	0.422511	0.140258	0.697413
Krtap7-1	0	0	0	330.04	112.939	11.2065	0	151.395	Inf	Inf	7.7941e-09	6.18319e-07	0	0	0	0	0	0	NA	NA	NA	NA
Wnt10b	826.694	681.02	438.187	144.453	79.4106	137.466	648.634	120.443	0.185687	-2.42905	8.28689e-09	6.54075e-07	899.617	1611.6	118.505	179.711	1255.61	149.108	0.118754	-3.07396	1.12532e-12	2.93444e-10
Pgd	14531.5	13701.4	13726.6	6933.72	6280.49	6044.78	13986.5	6419.66	0.45899	-1.12347	8.74061e-09	6.86403e-07	12246.8	10370.4	9647.95	7936.88	11308.6	8792.41	0.777497	-0.36309	0.19607	0.782103
Zic5	62.1656	71.7307	33.7067	0	0	0	55.8677	0	0	#NAME?	9.39224e-09	7.33869e-07	19.0597	20.133	0	0	19.5963	0	0	#NAME?	0.00234506	0.0512944
Trex2	0	0	0	68.878	33.5289	47.8143	0	50.0737	Inf	Inf	9.70986e-09	7.54893e-07	0	0	43.9286	88.7983	0	66.3635	Inf	Inf	9.12911e-07	6.69387e-05
Hk2	16023.5	12031.4	12701.2	5487.28	4729.34	5279.75	13585.3	5165.46	0.380223	-1.39508	9.82132e-09	7.5976e-07	10066.4	16536.9	5978.38	14811.3	13301.6	10394.9	0.781473	-0.355731	0.447574	0.941223
Krt1	0	0	0	3932.74	423.523	169.591	0	1508.62	Inf	Inf	9.98141e-09	7.68322e-07	0	0	0	0	0	0	NA	NA	NA	NA
Nkd2	884.497	1192.42	1491.97	15696.5	3968.76	10665.6	1189.63	10110.3	8.49871	3.08724	1.01283e-08	7.75785e-07	7948.84	19859.8	23920.7	34240.2	13904.3	29080.4	2.09147	1.06452	0.0191117	0.244626
Gpr39	115.606	181.437	133.94	29.6558	22.9408	25.4014	143.661	25.9993	0.180977	-2.46612	1.16464e-08	8.87697e-07	226.81	100.665	119.527	32.7708	163.738	76.1487	0.465066	-1.10449	0.14358	0.704341
Tprn	723.084	652.328	791.221	1771.7	1838.8	2333.94	722.211	1981.48	2.74363	1.45608	1.22296e-08	9.27603e-07	1259.84	1619.27	3937.23	3737.99	1439.56	3837.61	2.66583	1.41458	1.153e-06	8.19986e-05
Mex3a	3901.17	3239.7	2064.09	837.059	469.405	661.182	3068.32	655.882	0.213759	-2.22594	1.32074e-08	9.96904e-07	915.818	1347.95	813.19	1316.12	1131.89	1064.65	0.940602	-0.0883432	0.820224	0.99063
Slc4a4	2206.33	1751.92	1819.28	5453.8	4533.46	6242.76	1925.84	5410.01	2.80916	1.49014	1.33465e-08	1.00254e-06	5060.34	10000.4	8650.87	18100.1	7530.35	13375.5	1.77621	0.8288	0.0729588	0.530787
Syn1	83.9781	75.1063	58.5432	5.73983	3.52936	8.21809	72.5426	5.82909	0.0803541	-3.63748	1.42977e-08	1.06882e-06	12.3888	15.3394	0	1.05712	13.8641	0.528561	0.0381244	-4.71314	0.0360621	0.370913
Hspg2	22950	19843.3	14589.7	2966.54	1468.21	4489.32	19127.7	2974.69	0.155518	-2.68485	1.44564e-08	1.07551e-06	5813.2	6561.44	5.10798	0	6187.32	2.55399	0.000412778	-11.2423	5.87479e-55	7.81289e-51
Mafa	218.125	189.875	127.731	36.3523	17.6468	18.6775	178.577	24.2255	0.135659	-2.88195	1.46248e-08	1.08286e-06	69.5678	126.55	82.7492	108.884	98.0591	95.8164	0.97713	-0.0333782	0.955228	0.999569
Zfp239	773.253	685.239	610.269	260.206	245.29	271.197	689.587	258.898	0.375439	-1.41335	1.68559e-08	1.24215e-06	541.295	784.229	488.323	454.563	662.762	471.443	0.711331	-0.491408	0.170867	0.748856
Pde1b	370.813	318.991	315.779	838.972	1083.51	1328.34	335.194	1083.61	3.23278	1.69278	1.767e-08	1.296e-06	465.056	1188.81	1084.93	2215.73	826.931	1650.33	1.99573	0.996917	0.0573317	0.474163
Gm38462	10.9063	10.9706	24.8365	135.843	515.286	141.949	15.5711	264.359	16.9775	4.08556	1.79982e-08	1.31387e-06	89.5805	66.1513	255.399	301.28	77.8659	278.339	3.5746	1.83778	5.39179e-05	0.00229091
Colec12	3383.12	3336.75	2932.48	1250.33	765.871	1048.93	3217.45	1021.71	0.317552	-1.65493	1.81964e-08	1.31736e-06	1135	2177.24	3166.95	3142.83	1656.12	3154.89	1.90498	0.929778	0.0150358	0.208076
Nog	1091.72	879.334	927.822	129.146	56.4697	211.429	966.291	132.348	0.136965	-2.86812	1.82155e-08	1.31736e-06	308.767	81.4907	522.035	404.878	195.129	463.457	2.37513	1.24801	0.0416807	0.404013
Col16a1	4290.52	3820.29	2628.24	605.553	123.528	386.25	3579.68	371.777	0.103857	-3.26732	1.83527e-08	1.32114e-06	250.635	650.967	3.06479	9.5141	450.801	6.28945	0.0139517	-6.16341	4.62109e-17	3.07279e-14
Stambpl1	1754.82	1580.61	1645.42	755.745	755.283	771.006	1660.28	760.678	0.458162	-1.12607	1.86827e-08	1.3387e-06	2161.37	1409.31	1626.38	1449.32	1785.34	1537.85	0.861376	-0.215286	0.524451	0.965265
Cdc20	5482.57	4775.58	4427.11	2007.03	2218.2	2042.57	4895.09	2089.27	0.426809	-1.22834	1.95571e-08	1.39493e-06	5786.52	4416.8	6531.06	3083.63	5101.66	4807.34	0.94231	-0.0857266	0.835586	0.991741
Lce1b	0	0	0	366.393	61.7638	12.7007	0	146.952	Inf	Inf	2.01063e-08	1.42755e-06	0	0	0	0	0	0	NA	NA	NA	NA
Podxl2	2.18125	3.37556	0	84.1842	47.6463	63.5034	1.85227	65.1113	35.1522	5.13554	2.03661e-08	1.43942e-06	3.81194	61.3577	77.6412	93.0268	32.5848	85.334	2.61883	1.38892	0.201135	0.788822
Aldh2	18923.4	18605.3	22787.5	8128.56	5211.1	5441.12	20105.4	6260.26	0.311372	-1.68329	2.15947e-08	1.51935e-06	27013.3	24497.1	12353.1	13193.9	25755.2	12773.5	0.49596	-1.0117	8.16892e-05	0.00323329
Jam2	1204.05	1330.82	1768.72	3787.33	6107.55	5270.04	1434.53	5054.97	3.52379	1.81713	2.3527e-08	1.64784e-06	4123.56	7896.93	6616.87	9060.6	6010.25	7838.74	1.30423	0.383197	0.329049	0.895058
Twist2	1723.19	1561.2	1212.55	306.125	509.992	437.8	1498.98	417.972	0.278838	-1.8425	2.5487e-08	1.77712e-06	432.655	591.527	485.258	267.452	512.091	376.355	0.734938	-0.444306	0.309619	0.87844
Ckm	2.18125	3.37556	0.887019	679.214	86.4693	19.4246	2.14794	261.703	121.839	6.92883	2.61913e-08	1.81807e-06	0	0	1.0216	0	0	0.510798	Inf	Inf	0.755461	NA
2310050C09Rik	0	0	0	541.458	42.3523	11.2065	0	198.339	Inf	Inf	2.66244e-08	1.83992e-06	0	0	0	0	0	0	NA	NA	NA	NA
Map3k12	1430.9	1147.69	1005.88	431.444	342.348	425.099	1194.82	399.63	0.334468	-1.58006	2.70257e-08	1.8594e-06	880.557	906.944	1018.53	1286.52	893.751	1152.52	1.28954	0.366853	0.232943	0.823127
Mxd4	386.081	487.769	527.776	1275.2	1205.28	1206.56	467.209	1229.01	2.63054	1.39536	2.76161e-08	1.89165e-06	492.693	1230.03	742.7	2235.81	861.362	1489.26	1.72896	0.789902	0.177887	0.757275
Gzmf	258.478	11.8145	1610.83	5.73983	0	0.747099	627.04	2.16231	0.00344844	-8.17984	2.81323e-08	1.91855e-06	0	0	0	0	0	0	NA	NA	NA	NA
St3gal6	656.556	764.565	472.781	1998.42	4030.53	2579.73	631.301	2869.56	4.54547	2.18443	2.90542e-08	1.97277e-06	1195.04	1569.42	2923.81	2879.6	1382.23	2901.7	2.09929	1.0699	0.00031472	0.00994172
Dbp	877.953	648.952	721.146	3236.31	2193.5	2094.12	749.351	2507.97	3.34686	1.74281	2.95525e-08	1.99788e-06	276.365	522.499	661.994	1014.84	399.432	838.416	2.09902	1.06971	0.0160249	0.215729
Pik3ip1	188.678	416.038	569.466	2562.84	1844.09	2976.44	391.394	2461.12	6.28809	2.65262	2.993e-08	2.01464e-06	621.346	2206.96	1246.35	5172.5	1414.15	3209.42	2.2695	1.18238	0.323086	0.892176
Fbln2	10196.3	11453.3	9976.3	1975.46	601.756	2048.55	10541.9	1541.92	0.146265	-2.77334	3.12509e-08	2.09448e-06	416.454	558.931	0	0	487.692	0	0	#NAME?	6.83811e-14	2.59829e-11
Slc30a2	2.18125	0	0	58.355	98.822	56.7795	0.727083	71.3188	98.089	6.61602	3.24788e-08	2.16039e-06	10.4828	4.79357	134.851	130.026	7.6382	132.438	17.3389	4.11594	2.03987e-08	2.35898e-06
Sdsl	3.27188	12.6584	19.5144	72.7046	758.812	316.77	11.8149	382.762	32.3966	5.01777	3.26511e-08	2.16039e-06	103.875	46.977	172.65	137.426	75.4261	155.038	2.05549	1.03948	0.0838064	0.57039
Dlx1	126.513	111.394	124.183	8.60975	3.52936	18.6775	120.696	10.2722	0.0851078	-3.55456	3.26058e-08	2.16039e-06	35.2604	86.2843	15.3239	21.1425	60.7724	18.2332	0.300024	-1.73685	0.0475893	0.432597
Oxr1	3259.88	2931.68	3654.52	7380.47	9208.1	10520.6	3282.02	9036.4	2.7533	1.46116	3.3501e-08	2.20723e-06	4462.82	8051.29	10619.5	19659.3	6257.05	15139.4	2.41957	1.27475	0.00267075	0.0565578
Col4a6	45.8063	64.9796	94.911	606.509	268.231	1019.79	68.5656	631.51	9.2103	3.20325	3.3707e-08	2.21143e-06	902.476	1545.45	1021.6	1742.14	1223.96	1381.87	1.12901	0.17506	0.676782	0.986892
Kcnd1	191.95	130.803	159.663	38.2656	19.4115	27.6427	160.805	28.4399	0.176859	-2.49933	3.44915e-08	2.2534e-06	106.734	69.0275	6.12957	2.11425	87.8808	4.12191	0.0469034	-4.41416	2.71964e-06	0.000172231
Smyd5	2213.97	2259.1	2107.56	957.596	931.751	1085.53	2193.54	991.627	0.452067	-1.14539	4.38978e-08	2.85593e-06	3386.9	2174.36	2067.71	1778.08	2780.63	1922.89	0.691531	-0.532135	0.116282	0.655267
Fbln7	355.544	280.172	292.716	65.0515	19.4115	20.9188	309.477	35.1272	0.113505	-3.13917	4.4175e-08	2.86199e-06	1.90597	0	23.4967	24.3138	0.952984	23.9053	25.0846	4.64873	0.00771553	0.128906
Sbsn	40.3531	39.6629	30.1586	3473.56	522.345	138.96	36.7249	1378.29	37.5301	5.22998	4.48162e-08	2.89148e-06	52.4141	82.4495	31.6695	62.3702	67.4318	47.0198	0.697295	-0.520159	0.478898	0.95001
Acot6	8.725	10.9706	22.1755	102.36	100.587	138.213	13.957	113.72	8.14788	3.02643	4.55137e-08	2.92435e-06	141.995	91.0779	153.239	254.767	116.536	204.003	1.75055	0.807811	0.125282	0.671012
Gm94	0	0	0	277.425	56.4697	11.9536	0	115.283	Inf	Inf	4.82777e-08	3.08918e-06	0	0	0	0	0	0	NA	NA	NA	NA
Cdk15	55.6219	37.9751	58.5432	185.588	247.055	363.837	50.7134	265.493	5.23517	2.38824	4.85505e-08	3.0939e-06	381.194	552.22	1064.5	1140.64	466.707	1102.57	2.36245	1.24028	0.000308001	0.00975264
Mapk8ip1	1256.4	1075.12	1097.24	374.046	469.405	301.828	1142.92	381.76	0.334021	-1.58199	4.91792e-08	3.12118e-06	3229.66	1943.31	962.343	984.181	2586.49	973.262	0.376287	-1.41009	6.54422e-05	0.00270013
Zkscan4	7.63438	9.2828	6.20913	60.2683	201.173	76.2041	7.70877	112.549	14.6001	3.8679	5.08907e-08	3.21666e-06	12.3888	40.266	48.015	44.3992	26.3274	46.2071	1.75509	0.811548	0.378209	0.920698
Atp1b1	87.25	361.185	768.158	3032.55	8055.76	11533	405.531	7540.42	18.5939	4.21676	5.22069e-08	3.2865e-06	17274.7	13779.6	25188.5	14958.3	15527.2	20073.4	1.29279	0.370488	0.291893	0.871055
Myo5b	2112.54	2036.31	963.302	84.1842	5.29404	2.2413	1704.05	30.5732	0.0179415	-5.80056	5.51896e-08	3.46025e-06	60.038	117.922	10.216	3.17137	88.9799	6.69366	0.0752266	-3.73261	5.32961e-05	0.00227905
Dynap	1812.62	1312.25	1194.81	5.73983	89.9986	103.1	1439.89	66.2794	0.0460307	-4.44126	5.62526e-08	3.51274e-06	40.9783	37.3899	6.12957	0	39.1841	3.06479	0.0782151	-3.67641	0.00927984	0.1478
Uhrf1	5251.36	5435.5	5695.55	2475.78	2122.91	2645.48	5460.8	2414.72	0.442192	-1.17726	5.6813e-08	3.53354e-06	6640.39	5625.74	5889.5	1910.22	6133.06	3899.86	0.635874	-0.653186	0.186642	0.769752
Micall2	2068.92	1427.02	1201.91	383.612	167.645	348.148	1565.95	299.802	0.19145	-2.38496	5.73229e-08	3.55105e-06	487.928	757.385	545.532	464.077	622.656	504.804	0.810727	-0.302711	0.423636	0.935477
Krtdap	0	0	0	2130.44	508.228	56.7795	0	898.481	Inf	Inf	5.85484e-08	3.60546e-06	0	0	0	0	0	0	NA	NA	NA	NA
Pcsk4	265.022	188.188	179.178	30.6125	3.52936	16.4362	210.796	16.8593	0.0799794	-3.64423	5.86649e-08	3.60546e-06	111.499	75.7385	31.6695	47.5705	93.6188	39.62	0.423206	-1.24057	0.0604041	0.48804
Krt15	0	0.843891	0	4344.1	259.408	69.4802	0.281297	1557.66	5537.43	12.435	6.03601e-08	3.69504e-06	0	0	0	0	0	0	NA	NA	NA	NA
Spats2	3952.43	3600.04	3290.84	1272.33	1011.16	1538.28	3614.43	1273.92	0.352454	-1.50449	6.10456e-08	3.72234e-06	3011.43	3451.37	2603.02	3463.13	3231.4	3033.08	0.938627	-0.0913765	0.761207	0.987756
Trip10	4253.44	3733.37	3313.01	1449.31	877.046	1242.43	3766.61	1189.59	0.315826	-1.6628	6.41202e-08	3.89455e-06	1778.27	3448.5	1526.26	1438.74	2613.38	1482.5	0.567274	-0.817883	0.0352993	0.365612
Hao1	41.4438	45.5701	78.0576	2.86992	1.76468	1.4942	55.0238	2.04293	0.0371281	-4.75134	6.69645e-08	4.05148e-06	2.85895	16.2981	3.06479	0	9.57855	1.53239	0.159982	-2.64402	0.263161	0.85132
Rbpms2	2679.67	2309.73	1885.8	664.864	626.461	910.714	2291.73	734.013	0.320287	-1.64256	6.73388e-08	4.05834e-06	3190.59	1661.45	2226.06	1500.06	2426.02	1863.06	0.767947	-0.380921	0.355762	0.908812
Dlg4	566.034	502.959	400.045	151.149	70.5872	100.858	489.68	107.531	0.219596	-2.18708	6.80884e-08	4.08767e-06	30.4955	84.3669	1.0216	2.11425	57.4312	1.56792	0.0273009	-5.19491	6.23946e-05	0.002585
Hoxd4	13.0875	10.9706	14.1923	84.1842	68.8225	134.478	12.7501	95.8282	7.51586	2.90994	7.29411e-08	4.36216e-06	65.7559	88.2017	201.254	268.509	76.9788	234.882	3.05125	1.6094	0.000859324	0.0226749
Nuak1	2131.08	2010.15	1868.06	5809.67	6232.85	11465.7	2003.1	7836.08	3.91198	1.9679	8.07141e-08	4.80852e-06	5565.43	7506.74	9809.36	8424.21	6536.08	9116.78	1.39484	0.480099	0.107666	0.630532
Dnajc28	25.0844	27.0045	24.8365	111.927	98.822	129.248	25.6418	113.332	4.41983	2.14399	8.20644e-08	4.8703e-06	104.828	227.215	143.023	254.767	166.022	198.895	1.19801	0.260634	0.651532	0.982675
Lrfn4	1859.52	1780.61	1415.68	429.531	208.232	481.132	1685.27	372.965	0.221309	-2.17587	8.46432e-08	5.00425e-06	1297.01	1259.75	1168.71	793.899	1278.38	981.302	0.767613	-0.381549	0.253553	0.843451
Eno2	1434.17	804.228	577.449	171.238	75.8812	168.844	938.616	138.655	0.147722	-2.75904	8.67123e-08	5.10716e-06	831.002	616.454	337.126	780.157	723.728	558.642	0.771895	-0.373524	0.428535	0.936425
Akr1c12	16.3594	17.7217	16.8534	62.1815	1417.04	262.979	16.9781	580.733	34.2047	5.09612	8.86282e-08	5.2003e-06	7.62387	8.62843	88.8788	59.1989	8.12615	74.0388	9.11118	3.18764	0.000137447	0.00491374
Pdgfrl	13.0875	31.224	9.75721	849.496	91.7633	293.61	18.0229	411.623	22.8389	4.51342	8.9062e-08	5.20611e-06	71.4738	732.458	1506.85	1848.91	401.966	1677.88	4.17419	2.06149	0.129461	0.67689
Krt6a	4.3625	5.06335	1.77404	528.065	137.645	17.9304	3.73329	227.88	61.0399	5.93168	9.03432e-08	5.26122e-06	1.90597	0	0	0	0.952984	0	0	#NAME?	0.635646	NA
Aaas	2911.97	2601.72	2620.25	1224.5	1191.16	1351.5	2711.31	1255.72	0.463141	-1.11048	9.87764e-08	5.73087e-06	3403.11	2208.88	2910.52	1690.34	2805.99	2300.43	0.819828	-0.286606	0.466238	0.945635
Sema4g	249.753	237.133	116.199	17.2195	0	11.9536	201.029	9.72436	0.048373	-4.36965	1.02765e-07	5.9401e-06	18.1067	24.9266	3.06479	14.7997	21.5166	8.93225	0.415132	-1.26836	0.336165	0.900136
Hells	2704.75	2689.48	2483.65	857.149	1226.45	918.184	2625.96	1000.6	0.38104	-1.39199	1.04526e-07	6.01954e-06	3117.21	3222.24	3541.87	1244.23	3169.73	2393.05	0.754971	-0.405506	0.395528	0.927305
Lce1d	0	0	0	251.596	52.9404	9.71229	0	104.75	Inf	Inf	1.1034e-07	6.33093e-06	0	0.958715	0	0	0.479357	0	0	#NAME?	0.790865	NA
Tnik	140.691	296.206	301.586	1643.51	836.458	2122.51	246.161	1534.16	6.23234	2.63977	1.1549e-07	6.60201e-06	1576.24	4642.1	4150.74	7599.66	3109.17	5875.2	1.88964	0.91811	0.0783151	0.548703
Psapl1	0	3.37556	0	556.764	192.35	13.4478	1.12519	254.187	225.906	7.81958	1.18237e-07	6.73432e-06	0	0	0	0	0	0	NA	NA	NA	NA
Ctps	5939.54	6173.06	5423.23	2576.23	2712.31	2960.01	5845.28	2749.52	0.470382	-1.08809	1.24465e-07	7.06316e-06	8615.93	6238.36	8849.06	5234.87	7427.14	7041.97	0.948139	-0.0768291	0.833856	0.991342
Krt14	5.45313	87.7647	28.3846	8185	896.457	234.589	40.5341	3105.35	76.6107	6.25947	1.31136e-07	7.41468e-06	0	5.75229	21.4535	19.0282	2.87614	20.2409	7.0375	2.81506	0.107147	0.629114
Tnnc2	1.09063	0	0	409.442	70.5872	11.9536	0.363542	163.994	451.101	8.81731	1.34535e-07	7.57929e-06	1.90597	0	2.04319	0	0.952984	1.0216	1.072	0.1003	0.98297	NA
Krt79	1.09063	1.68778	0.887019	550.067	100.587	5.22969	1.22181	218.628	178.938	7.48332	1.3837e-07	7.76722e-06	0.952984	0	1.0216	0	0.476492	0.510798	1.072	0.1003	0.981686	NA
Lce1l	0	0	0	291.775	52.9404	7.47099	0	117.395	Inf	Inf	1.42905e-07	7.99292e-06	0	0	0	0	0	0	NA	NA	NA	NA
Pabpc1	163931	134468	120646	62771.8	54526.8	54573.3	139682	57290.6	0.410152	-1.28577	1.43703e-07	8.0029e-06	85602.7	76818.9	68725.8	62339.6	81210.8	65532.7	0.806945	-0.309458	0.231705	0.8229
Phex	121.059	47.2579	48.786	3.82656	5.29404	3.73549	72.3678	4.28536	0.0592165	-4.07786	1.44113e-07	8.0029e-06	2.85895	4.79357	3.06479	0	3.82626	1.53239	0.400493	-1.32015	0.654375	NA
Dis3	3822.64	3756.16	3530.33	1367.99	1402.92	1817.69	3703.04	1529.54	0.413048	-1.27562	1.4972e-07	8.24285e-06	6754.75	4913.41	5278.58	2836.26	5834.08	4057.42	0.695469	-0.523942	0.177323	0.756385
Wdr90	1712.28	1255.71	844.442	185.588	149.998	346.654	1270.81	227.413	0.178951	-2.48236	1.50024e-07	8.24285e-06	1195.04	1321.11	774.369	557.104	1258.08	665.736	0.529171	-0.918195	0.00537369	0.0977629
Gjb4	682.731	622.792	455.041	138.713	51.1757	39.5962	586.854	76.4949	0.130347	-2.93957	1.49018e-07	8.24285e-06	23.8246	33.555	0	1.05712	28.6898	0.528561	0.0184233	-5.76232	0.00263044	0.0558822
Slc12a2	1950.04	3080.2	2843.78	13948.8	8428.11	7907.29	2624.67	10094.7	3.84609	1.94339	1.5559e-07	8.51855e-06	8766.5	17423.7	16202.5	35632.4	13095.1	25917.5	1.97917	0.984899	0.0365036	0.374296
Col5a3	7267.93	7662.53	5221.88	1110.66	416.464	1559.94	6717.44	1029.02	0.153186	-2.70664	1.66618e-07	9.09032e-06	94.3454	55.6055	5.10798	2.11425	74.9754	3.61111	0.0481639	-4.3759	1.13713e-05	0.00058164
Mamdc2	2067.83	2161.2	2243.27	5613.56	4401.11	6439.25	2157.43	5484.64	2.5422	1.34608	1.8019e-07	9.76228e-06	6543.19	7294.86	5956.92	10588.1	6919.02	8272.53	1.19562	0.25776	0.471488	0.947761
Fam111a	4388.68	4551.1	3866.51	2094.08	1748.8	1667.52	4268.76	1836.8	0.430289	-1.21662	1.80105e-07	9.76228e-06	685.195	1768.83	116.462	26.4281	1227.01	71.445	0.0582268	-4.10217	9.20038e-10	1.54881e-07
Atg9b	3045.03	1585.67	772.593	254.466	88.234	227.865	1801.1	190.188	0.105596	-3.24337	1.81583e-07	9.8036e-06	250.635	862.843	321.803	1610	556.739	965.9	1.73492	0.794873	0.277628	0.863475
Arhgef37	3.27188	1.68778	5.32211	24.8726	104.116	181.545	3.42726	103.511	30.2024	4.91659	1.87765e-07	1.01023e-05	114.358	199.413	176.736	210.367	156.885	193.552	1.23371	0.303008	0.540441	0.966529
Cfap45	73.0719	45.5701	69.1875	4.7832	3.52936	7.47099	62.6098	5.26118	0.0840312	-3.57293	1.9006e-07	1.01905e-05	0.952984	1.91743	0	0	1.43521	0	0	#NAME?	0.549285	NA
Sytl2	173.409	171.31	510.923	2086.43	1508.8	2085.15	285.214	1893.46	6.63874	2.73091	1.93721e-07	1.03156e-05	5285.25	8167.29	6761.94	12460.3	6726.27	9611.12	1.42889	0.514898	0.197355	0.783004
Foxo6	447.156	255.699	303.36	37.3089	3.52936	4.48259	335.405	15.107	0.0450409	-4.47262	1.93256e-07	1.03156e-05	57.179	39.3073	10.216	23.2567	48.2432	16.7363	0.346916	-1.52734	0.0956325	0.600424
Ak3	845.234	933.343	1743.88	4111.63	5038.16	4833.73	1174.15	4661.17	3.96982	1.98907	1.97331e-07	1.0472e-05	9255.38	8275.63	11934.3	9325.94	8765.5	10630.1	1.21272	0.278247	0.326897	0.894527
A330074K22Rik	39.2625	49.7896	26.6106	0	0	0	38.5542	0	0	#NAME?	1.9896e-07	1.05225e-05	12.3888	34.5137	4.08638	6.34274	23.4513	5.21456	0.222357	-2.16905	0.101938	0.617137
Hmox1	10979.3	9714.03	7403.06	3596.96	2789.96	3640.61	9365.47	3342.51	0.356897	-1.48642	2.14498e-07	1.13058e-05	8466.31	8664.86	3687.96	6549.93	8565.59	5118.95	0.597618	-0.742705	0.0367532	0.374573
D830026I12Rik	121.059	39.6629	19.5144	0	0	0	60.0789	0	0	#NAME?	2.16291e-07	1.13619e-05	24.7776	23.0092	0	0	23.8934	0	0	#NAME?	0.000820111	0.021945
Clcf1	2954.5	2265.85	1603.73	512.759	125.292	285.392	2274.69	307.814	0.135321	-2.88554	2.19625e-07	1.14981e-05	400.253	434.298	243.14	244.195	417.276	243.668	0.583949	-0.776086	0.0290037	0.325503
Rps6ka2	1604.31	1324.91	1421.89	476.406	368.818	608.886	1450.37	484.703	0.334193	-1.58125	2.37548e-07	1.23947e-05	1116.9	1072.8	558.813	364.707	1094.85	461.76	0.421757	-1.24552	0.000447984	0.0132689
Cntd1	103.609	84.3891	81.6057	11.4797	21.1762	11.2065	89.8681	14.6208	0.162691	-2.61979	2.41333e-07	1.25501e-05	294.472	280.903	51.0798	51.799	287.688	51.4394	0.178803	-2.48356	2.8142e-08	3.11884e-06
Erfe	148.325	183.968	477.216	26.7859	1.76468	8.96519	269.836	12.5053	0.0463438	-4.43148	2.44068e-07	1.26501e-05	1249.36	627.958	123.613	96.1982	938.66	109.906	0.117088	-3.09434	8.19214e-12	1.98086e-09
Slit2	189.769	305.489	459.476	2477.7	1011.16	2667.14	318.244	2052	6.44788	2.68882	2.52139e-07	1.3025e-05	1595.3	3741.86	6397.23	5782.46	2668.58	6089.85	2.28206	1.19033	0.00541931	0.0983077
Ly6g6c	0	0.843891	0	463.013	74.1165	6.72389	0.281297	181.285	644.46	9.33195	2.55508e-07	1.31553e-05	0	0	0	0	0	0	NA	NA	NA	NA
C1qtnf1	5285.17	5404.28	3995.13	1448.35	596.462	1264.84	4894.86	1103.22	0.225383	-2.14955	2.61847e-07	1.34372e-05	821.472	1220.44	618.065	899.611	1020.96	758.838	0.743261	-0.428059	0.257125	0.846633
Rin2	3703.76	3343.5	3286.4	1452.18	1418.8	1745.97	3444.55	1538.98	0.446787	-1.16234	2.6299e-07	1.34514e-05	444.091	656.72	480.15	598.331	550.405	539.241	0.979716	-0.0295645	0.937105	0.999569
Osr1	34.9	64.9796	73.6226	286.035	227.644	463.201	57.8341	325.627	5.63036	2.49323	2.63985e-07	1.3458e-05	293.519	238.72	393.314	347.793	266.12	370.554	1.39243	0.477609	0.200707	0.788071
Marcksl1	12524.7	12411.9	11523.3	5329.44	3047.6	3527.05	12153.3	3968.03	0.326498	-1.61485	2.75941e-07	1.40216e-05	3258.25	6563.36	5776.1	6413.56	4910.81	6094.83	1.24111	0.311626	0.423995	0.935477
Nfia	155.959	231.226	210.223	779.661	647.637	514.004	199.136	647.101	3.24954	1.70023	3.17071e-07	1.60591e-05	252.541	296.243	336.105	383.736	274.392	359.92	1.3117	0.39144	0.289129	0.868367
Utp4	3523.81	3260.79	2950.22	1601.41	1256.45	1337.31	3244.94	1398.39	0.430945	-1.21443	3.3833e-07	1.70802e-05	5231.88	3261.55	2778.74	2003.25	4246.71	2390.99	0.563022	-0.828737	0.0216819	0.265513
Cep55	2312.13	1849.81	2187.39	893.501	757.047	973.47	2116.44	874.673	0.413275	-1.27482	3.42614e-07	1.72405e-05	2945.67	2344.06	2626.52	1548.68	2644.87	2087.6	0.789304	-0.341347	0.34894	0.907514
Rad54l	994.65	796.633	871.939	310.908	331.76	401.939	887.741	348.202	0.392234	-1.35021	3.45726e-07	1.7341e-05	1236.02	1415.06	2134.11	742.1	1325.54	1438.11	1.08492	0.117589	0.810957	0.990533
Sgtb	289.016	291.142	266.993	91.8374	84.7046	114.306	282.384	96.9494	0.343325	-1.54235	3.58425e-07	1.79201e-05	469.821	331.715	166.52	312.908	400.768	239.714	0.598137	-0.741453	0.113737	0.647634
Lor	0	3.37556	0	6593.16	578.815	140.455	1.12519	2437.48	2166.28	11.081	4.0607e-07	2.02371e-05	2.85895	0.958715	5.10798	0	1.90883	2.55399	1.33798	0.420061	0.896692	NA
Syt7	2889.07	2139.26	1570.02	424.748	67.0578	183.039	2199.45	224.948	0.102275	-3.28948	4.0851e-07	2.02937e-05	452.667	534.963	247.226	464.077	493.815	355.651	0.720212	-0.473507	0.275058	0.862426
Ush2a	46.8969	49.7896	41.6899	0	1.76468	0	46.1254	0.588226	0.0127528	-6.29305	4.92226e-07	2.43746e-05	13.3418	32.5963	1.0216	0	22.969	0.510798	0.0222385	-5.49079	0.00754114	0.126788
Cdt1	5279.72	4272.62	4200.92	1866.4	2107.03	2135.21	4584.42	2036.21	0.444159	-1.17085	5.0536e-07	2.49455e-05	4665.81	3831.02	3417.24	1518.03	4248.42	2467.63	0.580836	-0.783798	0.0648613	0.505587
Gpd2	5810.85	5044.78	4762.4	1951.54	907.045	1477.01	5206.01	1445.2	0.277602	-1.84891	5.0951e-07	2.50708e-05	4750.62	3774.46	3871.85	3039.23	4262.54	3455.54	0.810675	-0.302804	0.316942	0.886065
Gprin1	49.0781	39.6629	21.2884	0	0	0	36.6765	0	0	#NAME?	5.12952e-07	2.51605e-05	5.7179	8.62843	0	0	7.17317	0	0	#NAME?	0.0875516	0.580649
Paqr6	2.18125	1.68778	0	41.1355	139.41	30.6311	1.28968	70.3921	54.5811	5.77033	5.16618e-07	2.52607e-05	6.67089	0.958715	2.04319	0	3.8148	1.0216	0.267798	-1.90078	0.550789	NA
Arhgap28	1100.44	889.461	830.249	319.517	155.292	277.921	940.05	250.91	0.266911	-1.90557	5.2482e-07	2.55813e-05	975.856	1204.15	566.985	753.728	1090	660.357	0.605832	-0.723011	0.0309937	0.341213
Chtf18	1139.7	980.601	1154.9	457.273	416.464	522.969	1091.73	465.569	0.426449	-1.22955	5.35457e-07	2.59615e-05	1719.18	1928.93	1530.35	631.102	1824.06	1080.73	0.592484	-0.755151	0.0927681	0.59348
Rdh10	4177.09	3681.9	2856.2	1520.1	1424.1	1360.47	3571.73	1434.89	0.401735	-1.31569	5.3596e-07	2.59615e-05	804.318	748.756	597.633	471.477	776.537	534.555	0.688383	-0.538717	0.0996149	0.613164
Cdca8	4178.18	3440.54	3174.64	1443.57	1185.86	1618.96	3597.79	1416.13	0.393612	-1.34515	5.5023e-07	2.657e-05	5317.65	3297.02	3867.76	1911.28	4307.34	2889.52	0.670837	-0.575966	0.179667	0.758296
Shpk	79.6156	73.4185	143.697	330.997	444.699	466.19	98.9104	413.962	4.18522	2.0653	5.62514e-07	2.70791e-05	324.968	376.775	440.308	500.019	350.871	470.163	1.33999	0.42222	0.224018	0.816662
Cdh24	473.331	478.486	290.055	111.927	45.8817	89.6519	413.958	82.4868	0.199264	-2.32725	5.66044e-07	2.71649e-05	135.324	315.417	350.407	143.769	225.37	247.088	1.09636	0.132726	0.828824	0.991242
Ttc39c	1368.73	808.448	1334.96	325.257	421.758	301.081	1170.72	349.365	0.298421	-1.74458	5.78349e-07	2.767e-05	407.877	209.959	336.105	279.08	308.918	307.593	0.99571	-0.00620219	0.989413	0.999569
Hrnr	0	0	0	147.322	52.9404	7.47099	0	69.2446	Inf	Inf	5.83537e-07	2.78326e-05	0	0	0	0	0	0	NA	NA	NA	NA
Rasl10a	79.6156	69.1991	56.7692	10.523	12.3528	9.71229	68.528	10.8627	0.158515	-2.65731	5.8802e-07	2.79606e-05	20.0127	2.87614	10.216	16.914	11.4444	13.565	1.18529	0.245242	0.868434	0.992833
Cdca7	3388.57	3033.79	2558.16	1318.25	1392.33	1293.23	2993.51	1334.6	0.445833	-1.16543	6.4137e-07	3.04045e-05	2717.91	1845.53	2752.18	1035.98	2281.72	1894.08	0.830111	-0.268624	0.578154	0.973152
Atp1b3	7712.9	7435.52	11080.6	23919.8	33624.2	22439.9	8743.02	26661.3	3.04944	1.60854	6.52425e-07	3.08345e-05	11448.2	12234.2	22128.8	24643.6	11841.2	23386.2	1.97499	0.981846	0.000141699	0.00503866
Vangl2	991.378	828.701	639.54	218.114	67.0578	159.132	819.873	148.101	0.180639	-2.46882	6.66452e-07	3.1402e-05	298.284	537.839	328.954	245.252	418.061	287.103	0.686749	-0.542146	0.227518	0.818658
Abca8b	122.15	74.2624	78.0576	13.3929	1.76468	4.48259	91.49	6.54674	0.0715569	-3.80477	6.72339e-07	3.15837e-05	252.541	73.821	87.8572	49.6848	163.181	68.771	0.42144	-1.2466	0.0858421	0.57774
Lce1a2	0	0	4.43509	578.767	88.234	23.1601	1.47836	230.054	155.614	7.28182	6.75146e-07	3.162e-05	0	0.958715	0	0	0.479357	0	0	#NAME?	0.790865	NA
Recql4	1116.8	824.482	727.355	143.496	137.645	299.587	889.546	193.576	0.217612	-2.20017	6.89709e-07	3.22051e-05	2440.59	671.1	733.505	320.308	1555.85	526.907	0.338663	-1.56208	0.0107486	0.161703
Sdc2	5478.21	4354.48	5570.48	2410.73	2181.14	2375.77	5134.39	2322.55	0.452352	-1.14448	7.58528e-07	3.5207e-05	2652.15	1188.81	4079.23	3385.96	1920.48	3732.6	1.94357	0.958713	0.0235262	0.28187
Tnfrsf9	17519.8	13580.7	16241.3	528.065	3162.31	602.909	15780.6	1431.09	0.0906868	-3.46296	7.57404e-07	3.5207e-05	1738.24	2550.18	105.224	96.1982	2144.21	100.711	0.0469689	-4.41215	9.67423e-36	6.43288e-32
Glis3	1051.36	896.212	704.293	201.851	54.7051	175.568	883.956	144.041	0.162951	-2.61749	7.61046e-07	3.52188e-05	563.214	799.568	889.809	1056.07	681.391	972.938	1.42787	0.513865	0.135911	0.688342
Sox21	0	0	0	65.0515	19.4115	26.8956	0	37.1195	Inf	Inf	7.88064e-07	3.63609e-05	0	0	24.5183	6.34274	0	15.4305	Inf	Inf	0.00826961	0.135775
Arg1	1562.87	1397.48	3026.51	413.268	591.168	355.619	1995.62	453.352	0.227173	-2.13813	8.76653e-07	4.03286e-05	0	0	0	0	0	0	NA	NA	NA	NA
Fbxo31	2211.79	1612.68	1358.91	674.431	525.874	587.967	1727.79	596.091	0.345001	-1.53533	8.81255e-07	4.04208e-05	879.604	732.458	217.6	338.279	806.031	277.94	0.344825	-1.53606	5.73758e-05	0.00241469
Dsg1a	0	5.90724	0	715.566	174.703	17.9304	1.96908	302.733	153.744	7.26438	9.17754e-07	4.1789e-05	0	0	0	0	0	0	NA	NA	NA	NA
Arhgef16	9.81563	71.7307	145.471	1128.83	838.223	1255.13	75.6725	1074.06	14.1935	3.82716	9.21837e-07	4.1789e-05	878.651	2243.39	2826.75	2893.34	1561.02	2860.05	1.83217	0.873549	0.054074	0.461885
Dph7	181.044	176.373	227.077	514.672	901.751	567.048	194.831	661.157	3.39349	1.76277	9.21167e-07	4.1789e-05	298.284	444.844	702.858	687.13	371.564	694.994	1.87046	0.90339	0.0135059	0.194178
Camk2g	3187.9	2978.94	2849.99	1510.53	1409.98	1593.56	3005.61	1504.69	0.500628	-0.998189	9.21062e-07	4.1789e-05	2437.73	2720.83	2905.42	2319.33	2579.28	2612.37	1.01283	0.0183906	0.949333	0.999569
Aldh6a1	253.025	316.459	330.858	1089.61	988.22	664.918	300.114	914.25	3.04634	1.60708	9.40223e-07	4.24986e-05	502.223	712.325	618.065	1006.38	607.274	812.223	1.33749	0.419529	0.292677	0.871542
Cand2	478.784	491.988	349.485	118.623	35.2936	40.3433	440.086	64.7534	0.147138	-2.76476	9.55252e-07	4.30528e-05	81.0036	262.688	55.1661	36.9993	171.846	46.0827	0.268163	-1.89882	0.00787276	0.130875
Atf4	31611.8	22234	18463.3	8317.98	7898.7	9272.99	24103	8496.56	0.35251	-1.50426	1.04994e-06	4.71836e-05	41790.3	27051.1	19045.6	20101.2	34420.7	19573.4	0.568652	-0.814381	0.010713	0.16135
Steap2	4973.25	3899.62	4203.58	1478.01	1147.04	1936.48	4358.82	1520.51	0.348835	-1.51938	1.10194e-06	4.93778e-05	8402.46	7048.47	7117.45	5928.34	7725.46	6522.9	0.844337	-0.244108	0.386294	0.923385
Cdh19	0	2.53167	0	8.60975	254.114	145.684	0.843891	136.136	161.319	7.33378	1.13078e-06	5.05244e-05	0.952984	0.958715	58.2309	9.5141	0.955849	33.8725	35.4371	5.14719	0.00208622	0.0466785
Col8a1	236.666	440.511	277.637	832.276	2237.61	3528.55	318.271	2199.48	6.91071	2.78883	1.14658e-06	5.10593e-05	66.7089	694.109	907.177	390.078	380.409	648.627	1.70508	0.769838	0.59399	0.976373
Grem1	1927.13	2100.44	2174.97	380.742	42.3523	85.1693	2067.52	169.421	0.0819444	-3.60921	1.14932e-06	5.10593e-05	651.841	632.752	64.3605	78.2271	642.296	71.2938	0.110998	-3.17139	2.60428e-17	1.82286e-14
Ppip5k1	321.734	340.088	588.093	1360.34	1254.69	1778.84	416.639	1464.62	3.51533	1.81366	1.17184e-06	5.19115e-05	3934.87	5726.4	5311.27	8849.17	4830.64	7080.22	1.46569	0.551582	0.13764	0.692712
Ackr3	5393.14	4537.6	4230.19	420.921	1464.68	572.278	4720.31	819.294	0.173568	-2.52643	1.19633e-06	5.2846e-05	45.7432	43.1422	20.4319	2.11425	44.4427	11.2731	0.253654	-1.97907	0.0936858	0.594715
Angpt4	3909.89	3682.74	3813.29	814.1	345.877	1156.51	3801.97	772.162	0.203095	-2.29977	1.23101e-06	5.42238e-05	2617.85	1604.89	941.911	964.096	2111.37	953.003	0.451368	-1.14762	0.00109228	0.0274597
Glrb	1891.14	2135.04	2747.98	5407.88	12363.3	8232.28	2258.06	8667.84	3.83863	1.94059	1.31621e-06	5.78129e-05	11133.7	14257	13025.3	14388.5	12695.4	13706.9	1.07968	0.110601	0.694879	0.986892
Cacna2d1	35.9906	49.7896	125.07	506.062	335.289	531.187	70.2833	457.513	6.50955	2.70256	1.33167e-06	5.83271e-05	753.81	995.146	1320.92	1259.03	874.478	1289.98	1.47514	0.560852	0.0739189	0.533841
Krt10	314.1	263.294	201.353	12135.9	2726.43	541.647	259.582	5134.67	19.7805	4.30601	1.33758e-06	5.84216e-05	234.434	246.39	258.464	268.509	240.412	263.486	1.09598	0.13222	0.727788	0.986892
Akr1c13	446.066	375.531	389.401	1390.95	17939.7	2275.66	403.666	7202.12	17.8418	4.15719	1.34578e-06	5.86149e-05	71.4738	97.7889	1671.33	1393.29	84.6313	1532.31	18.1057	4.17837	1.03723e-32	4.59804e-29
Dsp	7.63438	35.4434	17.7404	2547.53	314.113	40.3433	20.2727	967.329	47.7158	5.57639	1.38378e-06	6.00845e-05	0	0	2.04319	2.11425	0	2.07872	Inf	Inf	0.461473	NA
Tiam2	840.872	790.726	582.771	87.0542	8.8234	97.1229	738.123	64.3335	0.0871582	-3.52022	1.38725e-06	6.00845e-05	612.769	510.995	155.282	149.054	561.882	152.168	0.270819	-1.8846	2.0575e-07	1.75402e-05
Krtap8-1	0	0	0	326.214	51.1757	1.4942	0	126.295	Inf	Inf	1.43561e-06	6.20065e-05	0	0	0	0	0	0	NA	NA	NA	NA
Lce1i	0	0	0	118.623	47.6463	6.72389	0	57.6645	Inf	Inf	1.44779e-06	6.23591e-05	0	0	0	0	0	0	NA	NA	NA	NA
Klhl38	55.6219	24.4728	62.0913	231.507	194.115	277.174	47.3953	234.265	4.94279	2.30532	1.52545e-06	6.55228e-05	151.524	583.857	192.06	1422.89	367.691	807.474	2.19607	1.13492	0.42954	0.937399
Krt28	0	0	0	149.236	54.7051	4.48259	0	69.4744	Inf	Inf	1.5411e-06	6.58313e-05	2.85895	0	3.06479	6.34274	1.42948	4.70376	3.29055	1.71833	0.541037	NA
Nuak2	522.409	553.593	771.706	1398.61	1995.85	1839.36	615.903	1744.61	2.8326	1.50213	1.53754e-06	6.58313e-05	47.6492	214.752	584.353	662.816	131.201	623.584	4.75291	2.24881	0.000391623	0.0118909
Lurap1l	107.972	145.993	142.81	358.74	601.756	383.262	132.258	447.919	3.3867	1.75988	1.58319e-06	6.74439e-05	200.127	363.353	575.158	416.506	281.74	495.832	1.75989	0.815489	0.0675753	0.512947
Adamtsl2	140.691	158.652	117.973	19.1328	10.5881	35.1136	139.105	21.6115	0.155361	-2.68631	1.61005e-06	6.84005e-05	72.4268	52.7293	12.2591	1.05712	62.578	6.65813	0.106397	-3.23247	0.004091	0.0795412
Neto2	6.54375	21.9412	7.98317	91.8374	111.175	92.6403	12.156	98.5508	8.10715	3.0192	1.66397e-06	7.0499e-05	13.3418	270.358	514.884	231.51	141.85	373.197	2.63093	1.39557	0.403444	0.928374
Gzme	194.131	84.3891	648.411	19.1328	0	9.71229	308.977	9.61502	0.0311189	-5.00607	1.71987e-06	7.26691e-05	0.952984	0	0	0	0.476492	0	0	#NAME?	0.79155	NA
Mmp19	1402.54	1045.58	1548.73	425.704	181.762	378.779	1332.29	328.748	0.246755	-2.01885	1.79299e-06	7.55535e-05	122.935	66.1513	74.5765	59.1989	94.5431	66.8877	0.707483	-0.499232	0.430809	0.937971
Pla2g7	8827.52	6436.36	9491.99	3193.26	3451.71	3612.22	8251.95	3419.07	0.414334	-1.27113	1.84482e-06	7.75275e-05	388.817	418	31.6695	1.05712	403.409	16.3633	0.0405626	-4.62371	1.66451e-07	1.46598e-05
Retnla	0	3.37556	0	370.219	70.5872	15.6891	1.12519	152.165	135.235	7.07933	1.85386e-06	7.76971e-05	0	0	0	0	0	0	NA	NA	NA	NA
Cpne8	690.366	609.289	403.594	165.499	89.9986	53.044	567.749	102.847	0.181149	-2.46475	1.92201e-06	8.0337e-05	94.3454	62.3165	0	0	78.3309	0	0	#NAME?	2.65801e-07	2.17464e-05
Slco4a1	1016.46	828.701	1148.69	209.504	28.2349	107.582	997.951	115.107	0.115343	-3.11599	1.97077e-06	8.20322e-05	3115.3	1828.27	2466.13	3159.74	2471.79	2812.94	1.13802	0.186522	0.610561	0.978531
Tmem59l	130.875	75.1063	40.8029	4.7832	0	0	82.2614	1.5944	0.0193821	-5.68913	1.97312e-06	8.20322e-05	7.62387	17.2569	0	0	12.4404	0	0	#NAME?	0.0183431	0.23707
Fbxo17	1175.69	1022.8	1028.94	406.572	509.992	327.229	1075.81	414.598	0.385382	-1.37564	2.02045e-06	8.37759e-05	607.051	807.238	714.095	964.096	707.144	839.096	1.1866	0.24683	0.483751	0.950265
Tagln2	31369.6	28827.3	33224.2	16936.3	15426.8	16425.7	31140.4	16263	0.522247	-0.937197	2.04572e-06	8.43737e-05	19991.7	22595	14926.5	10456	21293.3	12691.3	0.59602	-0.746567	0.0144654	0.203572
Mcm2	7060.71	7370.54	7735.69	2647.98	3428.77	3710.09	7388.98	3262.28	0.441506	-1.17949	2.04224e-06	8.43737e-05	11240.4	8364.79	8444.51	3154.45	9802.62	5799.48	0.591626	-0.757243	0.104955	0.626003
Ston2	15.2688	37.9751	53.2211	586.42	128.822	339.93	35.4883	351.724	9.91097	3.30903	2.0909e-06	8.60089e-05	21.9186	150.518	439.286	534.904	86.2184	487.095	5.64955	2.49814	0.000701476	0.0192926
Plpp3	8968.21	8195.03	7957.44	2785.73	1134.69	2578.24	8373.56	2166.22	0.258698	-1.95066	2.16704e-06	8.89057e-05	5249.99	4371.74	4307.05	5771.89	4810.86	5039.47	1.04752	0.0669755	0.825171	0.991242
Adrb1	9.81563	17.7217	24.8365	242.986	70.5872	138.96	17.458	150.845	8.64045	3.11111	2.19698e-06	8.9871e-05	0	0	0	0	0	0	NA	NA	NA	NA
Rundc3a	182.134	166.247	142.81	48.7886	19.4115	36.6078	163.73	34.936	0.213375	-2.22854	2.20213e-06	8.9871e-05	238.246	101.624	22.4751	68.713	169.935	45.594	0.268303	-1.89806	0.0107639	0.161751
Tff2	0	0	0	68.878	29.9995	12.7007	0	37.1927	Inf	Inf	2.23343e-06	9.09023e-05	6.67089	41.2247	2.04319	9.5141	23.9478	5.77865	0.241302	-2.05109	0.173291	0.750769
Krt17	6.54375	21.0973	9.75721	1497.14	250.584	16.4362	12.4661	588.054	47.1723	5.55987	2.23909e-06	9.09023e-05	17.1537	5.75229	7.15117	7.39986	11.453	7.27551	0.63525	-0.654605	0.664387	0.985921
Snhg5	1235.68	1041.36	825.814	332.91	382.935	443.03	1034.28	386.292	0.373487	-1.42087	2.27817e-06	9.22479e-05	950.125	808.196	359.602	515.876	879.161	437.739	0.497905	-1.00606	0.00458116	0.0874102
Dsc1	0	0	0	155.932	105.881	1.4942	0	87.769	Inf	Inf	2.2989e-06	9.28458e-05	2.85895	0	0	0	1.42948	0	0	#NAME?	0.55005	NA
Itgb6	2.18125	1.68778	0.887019	21.0461	93.528	36.6078	1.58535	50.394	31.7873	4.99038	2.34852e-06	9.4604e-05	11.4358	41.2247	28.6047	32.7708	26.3303	30.6877	1.16549	0.22094	0.828193	0.991242
Mfsd2a	32.7188	50.6335	51.4471	628.512	149.998	247.29	44.9331	341.933	7.60983	2.92786	2.35837e-06	9.47555e-05	353.557	293.367	1108.43	701.929	323.462	905.18	2.79841	1.48461	9.9141e-05	0.00379964
Chit1	0	0.843891	0	324.301	24.7055	8.21809	0.281297	119.075	423.306	8.72556	2.39325e-06	9.59087e-05	0	0	0	0	0	0	NA	NA	NA	NA
Arhgef28	123.241	89.4524	101.12	247.77	444.699	512.51	104.604	401.66	3.8398	1.94103	2.41339e-06	9.64673e-05	536.53	684.522	857.118	1037.04	610.526	947.078	1.55125	0.63343	0.0554028	0.467811
Stfa3	0	0	0.887019	36.3523	167.645	12.7007	0.295673	72.2325	244.299	7.9325	2.5304e-06	0.000100885	0	0	0	0	0	0	NA	NA	NA	NA
Aim2	1064.45	983.977	1018.3	419.008	527.639	381.02	1022.24	442.556	0.432927	-1.2078	2.54353e-06	0.000100891	82.9096	31.6376	5.10798	2.11425	57.2736	3.61111	0.0630502	-3.98736	0.000376586	0.0114867
Stx1a	680.55	443.887	373.435	138.713	45.8817	97.1229	499.291	93.9057	0.188078	-2.41059	2.53841e-06	0.000100891	696.631	398.825	278.896	278.023	547.728	278.459	0.50839	-0.975993	0.0191958	0.244995
Serpina3b	0	0	0	305.168	37.0583	1.4942	0	114.573	Inf	Inf	2.6707e-06	0.000105666	0	0	0	1.05712	0	0.528561	Inf	Inf	0.751598	NA
Lypd3	0	4.21946	0.887019	337.694	47.6463	19.4246	1.70216	134.922	79.265	6.30861	2.68069e-06	0.000105792	0	3.83486	0	0	1.91743	0	0	#NAME?	0.491831	NA
Hecw2	116.697	145.993	157.002	308.994	1485.86	1010.08	139.897	934.977	6.68331	2.74056	2.78831e-06	0.000109761	447.902	680.687	545.532	509.533	564.295	527.533	0.934852	-0.0971894	0.792864	0.990234
Slc40a1	631.472	779.755	499.392	1467.48	1701.15	1694.42	636.873	1621.02	2.54528	1.34782	2.81858e-06	0.000110672	1585.77	2194.5	2562.16	3704.16	1890.13	3133.16	1.65764	0.729132	0.0337906	0.356652
Mirt1	1410.18	952.753	777.915	230.55	289.407	382.515	1046.95	300.824	0.287334	-1.7992	2.84894e-06	0.000111582	646.123	964.467	615	1403.86	805.295	1009.43	1.25349	0.325951	0.486076	0.950915
Xrcc6	3163.9	3062.48	2638.88	1213.97	1554.68	1275.3	2955.09	1347.99	0.456157	-1.1324	2.95747e-06	0.000115542	3842.43	2207.92	2543.77	1632.2	3025.18	2087.98	0.690203	-0.534908	0.178163	0.757623
Smpdl3a	485.328	523.212	1333.19	2788.6	13009.2	4809.08	780.577	6868.96	8.79986	3.13748	3.06819e-06	0.000119567	510.799	1994.13	4369.36	4060.41	1252.46	4214.89	3.36528	1.75073	0.00147339	0.0348039
Tchh	53.4406	42.1946	241.269	1091.53	1311.16	794.166	112.301	1065.62	9.48889	3.24624	3.09548e-06	0.000120329	1565.75	513.871	1282.1	1558.2	1039.81	1420.15	1.36578	0.449721	0.377871	0.920316
Slc38a2	31928	24811.2	22490.4	12490.8	10831.6	11249.8	26409.9	11524.1	0.436355	-1.19643	3.12344e-06	0.000120812	28633.4	22009.2	19315.3	22270.4	25321.3	20792.9	0.821161	-0.284263	0.32295	0.892148
Chaf1a	4267.62	3964.6	3827.49	1625.33	991.75	1721.32	4019.9	1446.13	0.359743	-1.47496	3.11774e-06	0.000120812	5071.78	4842.47	4603.31	2362.67	4957.12	3482.99	0.702623	-0.509178	0.182046	0.762048
Cnfn	0	0	0	213.331	59.9991	1.4942	0	91.6079	Inf	Inf	3.14295e-06	0.000121265	0	0	0	0	0	0	NA	NA	NA	NA
Mras	2523.71	1945.17	1858.3	885.848	541.757	803.131	2109.06	743.579	0.352564	-1.50404	3.18197e-06	0.000122466	1128.33	948.169	790.715	598.331	1038.25	694.523	0.668936	-0.580061	0.0791258	0.552453
Them6	2422.28	2207.62	2863.3	1121.18	1113.51	804.625	2497.73	1013.11	0.405611	-1.30183	3.25362e-06	0.000124915	2645.48	1918.39	1777.58	1315.06	2281.94	1546.32	0.677634	-0.561421	0.0940935	0.596449
Epha3	2.18125	10.1267	11.5312	89.9241	54.7051	90.399	7.9464	78.3427	9.8589	3.30143	3.29879e-06	0.000126337	0	0	0	0	0	0	NA	NA	NA	NA
S100a14	0	16.0339	7.98317	751.918	418.229	30.6311	8.0057	400.259	49.9968	5.64376	3.30877e-06	0.000126408	0	2.87614	5.10798	1.05712	1.43807	3.08255	2.14353	1.09999	0.732749	NA
Arntl2	523.5	430.384	326.423	101.404	72.3518	152.408	426.769	108.721	0.254754	-1.97282	3.37705e-06	0.0001287	287.801	198.454	122.591	105.712	243.128	114.152	0.469514	-1.09076	0.0182053	0.235748
Chn1	33.8094	43.0384	23.0625	103.317	188.821	239.072	33.3034	177.07	5.31686	2.41058	3.38795e-06	0.0001288	136.277	19.1743	154.261	29.5994	77.7255	91.9302	1.18275	0.24215	0.814378	0.99063
Tnnt3	3.27188	7.59502	1.77404	493.626	49.411	21.6659	4.21364	188.234	44.6726	5.48132	3.43219e-06	0.000130164	27.6365	1.91743	0	0	14.777	0	0	#NAME?	0.0176554	0.231558
Ahr	1051.36	880.178	798.317	429.531	374.112	324.241	909.953	375.961	0.413166	-1.27521	3.71039e-06	0.000140372	179.161	169.692	16.3455	9.5141	174.427	12.9298	0.0741275	-3.75385	2.28626e-09	3.49482e-07
Megf6	714.359	350.215	666.151	4570.82	1803.5	2186.01	576.908	2853.45	4.9461	2.30629	3.72353e-06	0.000140527	1625.79	4714.96	7793.75	11207.6	3170.37	9500.68	2.99671	1.58338	0.00126823	0.0309473
Gpr143	0	0.843891	0	11.4797	74.1165	64.9976	0.281297	50.1979	178.452	7.47939	3.80499e-06	0.000143254	0	1.91743	18.3887	0	0.958715	9.19436	9.5903	3.26158	0.279317	0.863986
Arhgef9	9.81563	21.9412	11.5312	62.1815	119.998	106.088	14.4293	96.0893	6.65929	2.73537	3.91415e-06	0.000147007	0	22.0504	114.419	138.483	11.0252	126.451	11.4692	3.5197	0.00284784	0.0591773
Tmem71	78.525	218.568	308.683	936.55	1768.21	1005.6	201.925	1236.78	6.12497	2.6147	3.95191e-06	0.000148068	572.743	1070.88	894.917	1949.33	821.814	1422.13	1.73047	0.791166	0.101472	0.615815
Postn	2814.9	5384.87	3273.1	8331.37	32030.7	30444.3	3824.29	23602.1	6.17163	2.62565	3.96975e-06	0.000148379	3842.43	11048.2	10477.5	4561.48	7445.33	7519.48	1.00996	0.0142977	0.97906	0.999569
Ang2	65.4375	77.638	176.517	608.422	1399.39	387.744	106.531	798.519	7.49567	2.90606	3.98111e-06	0.000148447	465.056	573.311	538.381	1318.23	519.184	928.306	1.78801	0.838356	0.0778277	0.547658
Desi1	4907.81	4681.06	4168.99	2445.17	2052.32	2330.95	4585.95	2276.15	0.49633	-1.01063	4.04848e-06	0.000150547	4264.6	3694.89	4406.14	3745.39	3979.74	4075.76	1.02413	0.0343943	0.901801	0.99866
Fetub	45.8063	43.8823	38.1418	0.956639	3.52936	4.48259	42.6101	2.98953	0.0701601	-3.83321	4.0568e-06	0.000150547	54.3201	22.0504	5.10798	0	38.1853	2.55399	0.0668841	-3.90219	0.0083821	0.137452
Lgr6	2026.38	1881.03	870.165	219.07	35.2936	251.025	1592.53	168.463	0.105784	-3.24081	4.08957e-06	0.000151042	595.615	607.825	265.615	310.794	601.72	288.204	0.478968	-1.062	0.00169998	0.0391142
Cldn3	5289.53	4579.8	7230.98	441.967	28.2349	6.72389	5700.1	158.975	0.0278899	-5.16411	4.08685e-06	0.000151042	24609.9	8087.72	2.04319	14.7997	16348.8	8.42145	0.000515112	-10.9228	6.75058e-18	5.28094e-15
Ska3	1687.2	1156.13	1342.06	623.729	564.697	581.243	1395.13	589.89	0.422821	-1.24188	4.102e-06	0.000151142	1340.85	1254	1603.9	656.473	1297.42	1130.19	0.871102	-0.199086	0.660931	0.98498
Gjc1	1975.12	1709.72	1287.95	441.011	705.872	576.013	1657.6	574.299	0.346464	-1.52922	4.15175e-06	0.000152614	560.355	949.128	838.73	617.36	754.741	728.045	0.964628	-0.0519547	0.896621	0.997571
Kansl2	8281.12	6562.94	6220.66	2871.83	1974.68	3105.69	7021.57	2650.73	0.377513	-1.4054	4.39574e-06	0.000161201	6203.93	5511.65	4926.13	5672.52	5857.79	5299.33	0.904663	-0.144547	0.593543	0.976373
Hoxd8	83.9781	88.6086	82.4927	205.677	218.82	207.693	85.0265	210.73	2.47841	1.30941	4.50332e-06	0.000164758	87.6745	65.1926	173.671	168.083	76.4336	170.877	2.23563	1.16068	0.0198902	0.252183
Kctd14	100.338	180.593	74.5096	383.612	2777.61	719.456	118.48	1293.56	10.918	3.44863	4.54081e-06	0.00016574	52.4141	128.468	273.788	124.74	90.4409	199.264	2.20325	1.13963	0.0825278	0.564689
Dusp5	1960.94	1949.39	2002.89	881.065	506.463	800.89	1971.07	729.473	0.370089	-1.43406	4.59626e-06	0.000167371	1103.56	676.853	755.981	951.41	890.204	853.695	0.958989	-0.0604144	0.873145	0.994068
4930447F24Rik	392.625	305.489	315.779	142.539	139.41	126.26	337.964	136.07	0.402615	-1.31253	4.61118e-06	0.000167522	310.673	523.458	210.449	602.56	417.065	406.504	0.974677	-0.0370034	0.947239	0.999569
Zc4h2	55.6219	64.9796	70.0745	157.845	234.702	197.981	63.5587	196.843	3.09703	1.63088	4.67113e-06	0.000169304	96.2514	182.156	162.434	135.312	139.204	148.873	1.06946	0.0968827	0.856444	0.992803
Gm10229	0	0	0	150.192	29.9995	4.48259	0	61.5582	Inf	Inf	4.78362e-06	0.000172978	0	0	0	0	0	0	NA	NA	NA	NA
Lefty1	189.769	215.192	188.935	54.5284	61.7638	26.1485	197.965	47.4802	0.239841	-2.05985	4.92086e-06	0.000177528	81.9566	53.688	0	0	67.8223	0	0	#NAME?	8.07324e-07	6.06588e-05
Fbxo5	1706.83	1343.47	1562.93	609.379	714.695	763.535	1537.74	695.87	0.452527	-1.14393	4.9654e-06	0.00017872	1456.16	1564.62	1716.28	594.103	1510.39	1155.19	0.76483	-0.38679	0.431693	0.937971
Naaladl2	0	6.75113	0.887019	51.6585	72.3518	71.7215	2.54605	65.244	25.6256	4.67951	5.03591e-06	0.000180839	0.952984	14.3807	23.4967	27.4852	7.66685	25.4909	3.32482	1.73328	0.227463	0.818658
Hsd17b11	631.472	590.724	1458.26	3569.22	5182.86	3162.47	893.485	3971.52	4.44498	2.15218	5.16832e-06	0.000185166	1149.3	1118.82	2229.12	2772.83	1134.06	2500.98	2.20533	1.141	8.68909e-05	0.00341882
Maff	7562.39	6479.4	7264.68	3733.76	3912.29	3692.91	7102.16	3779.66	0.532184	-0.910003	5.21482e-06	0.000186349	10196.9	8334.11	5532.96	11196	9265.52	8364.47	0.902753	-0.147597	0.708046	0.986892
Lpcat4	3510.72	3188.22	2133.28	834.189	192.35	488.603	2944.07	505.047	0.171547	-2.54332	5.22528e-06	0.000186349	874.839	1309.6	1427.17	1075.09	1092.22	1251.13	1.14549	0.195967	0.583465	0.975039
Ptprs	13444.1	11636.4	9120.33	3649.58	1632.33	3792.27	11400.3	3024.73	0.26532	-1.91419	5.3054e-06	0.000188773	16472.3	18702.6	9201.51	12282.7	17587.5	10742.1	0.610782	-0.71127	0.0148729	0.207699
Pdzd3	2.18125	4.21946	9.75721	16.2629	714.695	59.7679	5.38597	263.575	48.9374	5.61287	5.34786e-06	0.000189849	26.6836	37.3899	74.5765	59.1989	32.0367	66.8877	2.08784	1.06201	0.136991	0.691242
Racgap1	10961.9	8907.27	9678.26	4293.4	5286.98	4717.18	9849.13	4765.85	0.483885	-1.04726	5.38338e-06	0.000190675	14289	10207.4	12993.7	6850.16	12248.2	9921.91	0.810069	-0.303884	0.437523	0.93971
Mcpt1	23.9938	12.6584	79.8317	0	0	0	38.8279	0	0	#NAME?	5.57994e-06	0.000197188	0	0	0	0	0	0	NA	NA	NA	NA
Tfpi	206.128	284.391	546.404	1384.26	2006.44	1190.88	345.641	1527.19	4.41843	2.14353	5.63566e-06	0.000198705	2047.96	1856.07	2143.31	3520.22	1952.02	2831.76	1.45069	0.536735	0.12238	0.66754
Plppr3	717.631	611.821	332.632	159.759	49.411	74.7099	554.028	94.6265	0.170797	-2.54964	5.75927e-06	0.000202604	58.132	228.174	11.2375	87.7412	143.153	49.4894	0.345709	-1.53237	0.119921	0.662701
Krt34	0	0	0	192.284	47.6463	1.4942	0	80.475	Inf	Inf	5.82139e-06	0.000204327	0	0	0	0	0	0	NA	NA	NA	NA
Abhd1	791.794	623.635	510.923	236.29	171.174	256.255	642.117	221.24	0.344547	-1.53723	5.95498e-06	0.000208545	321.156	357.601	410.681	368.936	339.378	389.809	1.1486	0.199872	0.569381	0.970389
Ggt7	201.766	166.247	148.132	44.962	33.5289	13.4478	172.048	30.6462	0.178126	-2.48903	6.09614e-06	0.000213009	282.083	143.807	46.9934	80.3413	212.945	63.6674	0.298985	-1.74186	0.00319597	0.0649895
Hoxa1	304.284	178.061	196.031	60.2683	75.8812	62.0092	226.126	66.0529	0.292107	-1.77543	6.3019e-06	0.000219705	248.729	281.862	81.7276	83.5127	265.295	82.6202	0.311427	-1.68303	0.000114639	0.00421155
BC106179	14.1781	12.6584	15.0793	89.9241	47.6463	96.3758	13.9719	77.9821	5.58134	2.48061	6.42568e-06	0.000223519	20.0127	110.252	117.483	244.195	65.1324	180.839	2.77649	1.47326	0.0715987	0.524512
Rhobtb3	2657.85	2356.99	2289.4	1225.45	843.517	1104.21	2434.75	1057.73	0.434431	-1.2028	6.53768e-06	0.000226907	3587.03	6233.56	5315.36	6723.3	4910.3	6019.33	1.22586	0.293793	0.41888	0.933525
Zcchc3	413.347	356.966	263.445	119.58	82.9399	126.26	344.586	109.593	0.318043	-1.65271	6.77456e-06	0.000234605	314.485	340.344	263.572	266.395	327.414	264.983	0.809321	-0.305216	0.402359	0.928374
Ghr	5062.68	3805.1	4926.5	2220.36	1378.21	1623.45	4598.1	1740.67	0.378564	-1.40139	6.80247e-06	0.000235048	1439.01	2448.56	1406.74	4877.56	1943.78	3142.15	1.61651	0.692886	0.20971	0.79784
Plxna3	559.491	451.482	367.226	117.667	22.9408	75.457	459.399	72.0215	0.156773	-2.67325	7.01952e-06	0.00024201	239.199	139.014	61.2957	153.283	189.106	107.289	0.567349	-0.817692	0.188475	0.772192
Prelid2	640.197	475.111	447.944	55.4851	164.115	44.0788	521.084	87.893	0.168673	-2.5677	7.11333e-06	0.000244628	77.1917	477.44	0	0	277.316	0	0	#NAME?	5.13231e-05	0.00221603
Itgb7	16511	10456.7	14490.3	3393.2	490.581	862.899	13819.3	1582.23	0.114494	-3.12666	7.12693e-06	0.000244628	1412.32	746.839	311.587	269.566	1079.58	290.576	0.269157	-1.89348	5.20973e-06	0.000292624
Mme	1948.95	1726.6	1124.74	609.379	619.402	564.06	1600.1	597.614	0.373486	-1.42087	7.23739e-06	0.000247873	240.152	987.476	1095.15	993.695	613.814	1044.42	1.70153	0.766832	0.189848	0.773051
Gpr157	303.194	240.509	342.389	794.01	626.461	939.85	295.364	786.774	2.66374	1.41346	7.29289e-06	0.000249225	1111.18	1014.32	1254.52	1524.37	1062.75	1389.44	1.30741	0.386707	0.195506	0.781615
Srd5a1	720.903	660.767	661.716	244.9	153.527	294.357	681.129	230.928	0.339037	-1.56048	7.34024e-06	0.000250292	522.235	631.793	659.951	515.876	577.014	587.913	1.01889	0.0269967	0.937203	0.999569
Ndc80	1981.67	1683.56	1735.9	863.845	698.813	926.403	1800.37	829.687	0.460841	-1.11766	7.50798e-06	0.00025533	1926.93	3491.64	2200.52	1607.88	2709.29	1904.2	0.702842	-0.508728	0.190918	0.774577
Spaca6	663.1	323.21	145.471	44.0054	59.9991	64.9976	377.26	56.334	0.149324	-2.74348	7.52083e-06	0.00025533	163.913	237.761	130.764	278.023	200.837	204.394	1.01771	0.0253242	0.962784	0.999569
Ankrd34a	93.7938	87.7647	65.6394	15.3062	1.76468	9.71229	82.3993	8.92773	0.108347	-3.20627	7.55993e-06	0.000256099	180.114	296.243	86.8356	154.34	238.178	120.588	0.506292	-0.981959	0.0647745	0.505587
Krt75	0	0	0	248.726	24.7055	1.4942	0	91.642	Inf	Inf	7.62859e-06	0.000257863	0	0.958715	0	0	0.479357	0	0	#NAME?	0.790865	NA
Nrn1	7.63438	14.3461	21.2884	105.23	89.9986	67.2389	14.423	87.4893	6.06596	2.60074	7.69108e-06	0.000259411	0	0	0	0	0	0	NA	NA	NA	NA
Mt4	0	0	0	79.401	68.8225	2.9884	0	50.404	Inf	Inf	7.73145e-06	0.000260209	0	0	0	0	0	0	NA	NA	NA	NA
Rab3ip	1120.07	1033.77	1137.16	2073.04	2375.26	3034.72	1097	2494.34	2.27378	1.18509	7.77415e-06	0.000261081	2421.53	2401.58	3276.26	3128.03	2411.56	3202.14	1.32783	0.409072	0.120139	0.662701
Pdpn	16863.2	16380.8	19592.5	3240.14	7671.06	4546.84	17612.2	5152.68	0.292564	-1.77318	7.93072e-06	0.000265764	7248.4	5544.25	6642.41	5265.53	6396.32	5953.97	0.930843	-0.10339	0.733677	0.986892
Tnfsf9	979.381	772.16	1103.45	389.352	178.233	267.461	951.664	278.349	0.292486	-1.77356	8.02304e-06	0.00026828	274.459	736.293	219.643	705.101	505.376	462.372	0.914907	-0.128304	0.840676	0.992028
Bfsp2	15.2688	125.74	61.2043	116.71	3531.12	1367.19	67.4043	1671.67	24.8007	4.63231	8.21055e-06	0.000273374	242.058	584.816	347.342	89.8554	413.437	218.599	0.528736	-0.919381	0.177265	0.756385
Trim66	31.6281	32.0679	31.0457	0.956639	0	0.747099	31.5805	0.567913	0.017983	-5.79722	8.20587e-06	0.000273374	6.67089	1.91743	1.0216	2.11425	4.29416	1.56792	0.365129	-1.45352	0.561041	NA
Nhsl2	83.9781	94.5158	53.2211	264.989	238.232	520.728	77.2383	341.316	4.419	2.14372	8.52828e-06	0.000283347	777.635	682.605	1064.5	1458.83	730.12	1261.67	1.72803	0.789125	0.0163244	0.217751
Glis2	1896.6	1469.21	1370.44	633.295	317.642	549.118	1578.75	500.018	0.316718	-1.65873	8.63299e-06	0.000286214	1215.05	905.027	1098.21	948.239	1060.04	1023.23	0.965272	-0.0509933	0.875148	0.994324
Sbspon	2.18125	2.53167	1.77404	42.0921	28.2349	26.8956	2.16232	32.4075	14.9874	3.90568	8.823e-06	0.000291891	0	0	0	0	0	0	NA	NA	NA	NA
Rassf1	2854.17	2563.74	2667.27	1256.07	1023.51	1441.9	2695.06	1240.49	0.460285	-1.1194	8.87419e-06	0.000292961	2158.51	2528.13	1399.59	2247.44	2343.32	1823.51	0.778176	-0.361832	0.292365	0.871253
Tmem176a	1394.91	1807.61	1876.93	4185.3	6276.96	3662.28	1693.15	4708.18	2.78072	1.47546	9.08357e-06	0.000299238	2531.13	3081.31	3646.07	4377.55	2806.22	4011.81	1.42961	0.515626	0.075547	0.540161
Lce1f	0	0	0	93.7506	37.0583	4.48259	0	45.0972	Inf	Inf	9.14862e-06	0.000300744	0	0	0	0	0	0	NA	NA	NA	NA
Reck	11.9969	46.414	15.9663	192.284	135.88	177.062	24.7924	168.409	6.79277	2.764	9.21997e-06	0.00030245	28.5895	167.775	260.507	446.106	98.1823	353.306	3.59847	1.84738	0.0134175	0.193325
Naf1	1854.06	1738.42	1544.3	617.032	764.106	880.082	1712.26	753.74	0.440202	-1.18376	9.36486e-06	0.000306556	2268.1	1794.71	1372	1297.09	2031.41	1334.55	0.656956	-0.606131	0.0403245	0.396947
Rnf144b	1418.9	852.33	1702.19	4156.6	3397.01	4363.8	1324.47	3972.47	2.99928	1.58462	9.41813e-06	0.000307652	3800.5	6043.74	5254.06	11414.8	4922.12	8334.44	1.69326	0.759805	0.0831652	0.567478
Pphln1	5146.66	4879.38	5533.22	2282.54	2140.56	2895.76	5186.42	2439.62	0.470386	-1.08808	9.44245e-06	0.0003078	6822.41	4792.61	6644.46	4370.15	5807.51	5507.3	0.948306	-0.0765752	0.827063	0.991242
Clic3	1.09063	1.68778	0	188.458	28.2349	11.9536	0.926136	76.2154	82.294	6.36272	9.52485e-06	0.000309837	0	1.91743	0	0	0.958715	0	0	#NAME?	0.63446	NA
Gjb3	1822.43	1891.16	1154.01	293.688	19.4115	63.5034	1622.54	125.534	0.0773693	-3.6921	9.85178e-06	0.000319802	111.499	94.9128	13.2807	13.7426	103.206	13.5117	0.130919	-2.93325	2.54014e-05	0.00118531
Acap1	5101.94	4664.19	3845.23	1156.58	197.644	210.682	4537.12	521.634	0.11497	-3.12067	9.87467e-06	0.000319878	4538.11	3864.58	105.224	558.161	4201.34	331.693	0.0789492	-3.66293	2.92406e-09	4.32078e-07
Ifnlr1	6.54375	32.0679	12.4183	119.58	104.116	209.188	17.01	144.295	8.48295	3.08457	1.01242e-05	0.000327029	182.02	276.11	295.241	239.967	229.065	267.604	1.16825	0.224343	0.605297	0.977339
Tgif2	1770.08	1638.84	1200.14	723.219	520.58	572.278	1536.35	605.359	0.394024	-1.34365	1.01375e-05	0.000327029	897.711	1392.05	1251.45	1536	1144.88	1393.73	1.21735	0.283748	0.422025	0.935116
Pard3b	6.54375	37.9751	34.5937	162.629	179.997	265.967	26.3709	202.864	7.69275	2.9435	1.02738e-05	0.000330739	431.702	103.541	606.828	660.702	267.621	633.765	2.36814	1.24375	0.0417106	0.404013
Gm11992	0	0	4.43509	26.7859	95.2927	79.9396	1.47836	67.3394	45.5499	5.50938	1.03872e-05	0.000333701	32.4015	93.954	72.5333	75.0557	63.1777	73.7945	1.16805	0.224097	0.762876	0.987756
Car2	22.9031	81.8574	28.3846	130.103	755.283	480.385	44.3817	455.257	10.2578	3.35864	1.04388e-05	0.000334667	616.581	527.293	926.587	453.506	571.937	690.046	1.20651	0.270837	0.532715	0.965433
Smad2	1945.68	1973.86	2116.43	3467.82	3727	4011.92	2011.99	3735.58	1.85666	0.892711	1.04692e-05	0.000334951	3172.48	3709.27	5685.18	4881.79	3440.88	5283.49	1.53551	0.618714	0.0262906	0.303506
Krt31	0	0	0	186.545	33.5289	1.4942	0	73.8559	Inf	Inf	1.05847e-05	0.000337951	0	0	0	0	0	0	NA	NA	NA	NA
Rab4a	650.013	573.002	491.408	213.331	268.231	255.508	571.474	245.69	0.429923	-1.21785	1.1338e-05	0.000361259	591.803	509.077	462.783	466.191	550.44	464.487	0.843846	-0.244948	0.455303	0.943865
Fat4	34.9	47.2579	98.4591	845.669	125.292	806.867	60.2057	592.609	9.84308	3.29911	1.15491e-05	0.000366501	284.942	890.646	474.02	1603.66	587.794	1038.84	1.76735	0.821588	0.206888	0.794259
Mgp	212.672	517.305	205.788	1134.57	2364.67	1208.81	311.922	1569.35	5.03123	2.33091	1.15497e-05	0.000366501	0	0	1.0216	0	0	0.510798	Inf	Inf	0.755461	NA
Zfp422	512.594	659.079	652.846	1713.34	1154.1	1748.96	608.173	1538.8	2.5302	1.33925	1.16393e-05	0.000368593	1598.15	1447.66	2293.48	2303.47	1522.91	2298.48	1.50927	0.59385	0.0297557	0.331437
Amy1	14.1781	26.1606	7.98317	382.656	128.822	61.2621	16.1073	190.913	11.8526	3.56713	1.17527e-05	0.000370674	0	4.79357	7.15117	6.34274	2.39679	6.74695	2.815	1.49313	0.537997	0.966529
Ppm1l	1004.47	882.71	919.838	215.244	225.879	428.835	935.671	289.986	0.309923	-1.69002	1.17434e-05	0.000370674	1155.97	744.921	928.63	437.649	950.445	683.139	0.718757	-0.476424	0.299968	0.874829
Pgf	1646.84	1365.42	1940.8	772.964	668.813	514.751	1651.02	652.176	0.395014	-1.34002	1.18145e-05	0.000371871	839.579	1808.14	78.6628	1280.18	1323.86	679.419	0.513212	-0.962374	0.545747	0.966529
Klhl2	2075.46	1751.92	1852.1	1042.74	892.928	956.287	1893.16	963.984	0.509194	-0.973714	1.19865e-05	0.000376523	1814.48	2342.14	1673.37	1712.54	2078.31	1692.96	0.814583	-0.295867	0.31767	0.886898
Rnase1	1.09063	0	0.887019	13.3929	86.4693	38.102	0.659215	45.9881	69.7619	6.12437	1.22719e-05	0.00038471	5.7179	7.66972	1.0216	11.6283	6.69381	6.32497	0.944899	-0.0817685	0.965106	0.999569
Troap	2194.34	1504.66	1173.53	476.406	220.585	519.981	1624.17	405.657	0.249762	-2.00137	1.24274e-05	0.000388802	1469.5	1055.54	1393.46	738.929	1262.52	1066.19	0.844493	-0.243842	0.553505	0.968467
Krt33a	0	0	1.77404	192.284	111.175	2.9884	0.591346	102.149	172.74	7.43246	1.24914e-05	0.000390017	0	0	0	0	0	0	NA	NA	NA	NA
Megf10	66.5281	97.8914	881.697	3672.54	4392.29	8045.51	348.705	5370.11	15.4001	3.94487	1.26657e-05	0.000394668	5523.49	4549.1	7022.45	7851.25	5036.3	7436.85	1.47665	0.562328	0.04228	0.405985
Dusp9	1515.97	1374.7	1201.02	222.897	455.287	519.981	1363.9	399.388	0.292829	-1.77187	1.2711e-05	0.000395286	655.653	305.83	612.957	236.795	480.741	424.876	0.883794	-0.178218	0.754333	0.986892
Ralgps1	444.975	347.683	557.935	1293.38	1021.75	1891.65	450.198	1402.26	3.11477	1.63912	1.2877e-05	0.000397452	2534.94	3282.64	3615.43	6996.04	2908.79	5305.73	1.82404	0.867134	0.027092	0.310332
Cbx3	5784.68	5218.62	4940.69	2957.93	2874.66	2570.02	5314.66	2800.87	0.527008	-0.924103	1.28499e-05	0.000397452	4414.22	5166.51	5058.94	3887.04	4790.37	4472.99	0.933747	-0.0988968	0.737708	0.986892
Pcbp4	5648.35	4633.81	4092.7	1920.93	1383.51	2256.24	4791.62	1853.56	0.386834	-1.37021	1.28829e-05	0.000397452	6083.85	6126.19	4927.15	4297.2	6105.02	4612.18	0.755473	-0.404547	0.126052	0.67272
Ano8	6039.88	4832.12	3930.38	1709.51	779.988	1711.6	4934.13	1400.37	0.283813	-1.81699	1.28693e-05	0.000397452	2716.96	4159.86	2515.17	3104.77	3438.41	2809.97	0.817229	-0.291188	0.387836	0.923515
C4b	715.45	1113.94	1317.22	5813.5	2992.9	2870.35	1048.87	3892.25	3.7109	1.89177	1.31939e-05	0.000406242	4.76492	5.75229	0	1.05712	5.2586	0.528561	0.100514	-3.31454	0.260786	NA
Smpdl3b	1578.13	1386.51	1706.62	286.035	584.109	595.438	1557.09	488.527	0.313744	-1.67234	1.32985e-05	0.000407848	978.715	821.618	1154.4	328.765	900.166	741.584	0.82383	-0.279582	0.612703	0.978672
Pcyt1b	513.684	390.722	318.44	44.0054	14.1174	100.858	407.615	52.9937	0.130009	-2.94331	1.32761e-05	0.000407848	51.4611	35.4724	93.9868	48.6276	43.4668	71.3072	1.6405	0.714134	0.325081	0.893248
Wnt7b	11365.4	10555.4	8327.33	4205.39	2669.96	4474.38	10082.7	3783.24	0.375221	-1.41419	1.37315e-05	0.000420296	348.792	248.307	514.884	826.67	298.55	670.777	2.24679	1.16786	0.00466483	0.0886252
Spp1	44167	41024.1	35020.4	20389.8	12638.6	16410	40070.5	16479.5	0.411262	-1.28187	1.39859e-05	0.000427244	20898.9	16805.3	70941.6	52740.9	18852.1	61841.3	3.28033	1.71384	1.43253e-08	1.8144e-06
Csta1	0	0	0	139.669	44.117	1.4942	0	61.7602	Inf	Inf	1.40292e-05	0.000427727	0	0	0	0	0	0	NA	NA	NA	NA
Map2	66.5281	60.7602	54.1081	212.374	135.88	233.842	60.4655	194.032	3.20897	1.68211	1.41428e-05	0.000430344	31.4485	124.633	849.967	674.444	78.0407	762.206	9.76677	3.28788	3.93827e-08	4.19001e-06
6720473M11Rik	92.7031	48.9457	37.2548	0	0	4.48259	59.6345	1.4942	0.0250559	-5.3187	1.44048e-05	0.000437462	15.2477	5.75229	2.04319	3.17137	10.5	2.60728	0.248312	-2.00977	0.264792	0.852472
Catsperd	2.18125	2.53167	0.887019	9.56639	169.409	39.5962	1.86665	72.8573	39.0311	5.28655	1.45152e-05	0.000439186	29.5425	96.8302	16.3455	56.0275	63.1863	36.1865	0.572695	-0.804161	0.400363	0.928374
Mybl2	2678.58	2549.39	2329.31	808.36	344.112	914.449	2519.09	688.974	0.273501	-1.87038	1.45181e-05	0.000439186	2689.32	2755.35	2853.32	1254.8	2722.33	2054.06	0.754522	-0.406365	0.338443	0.90079
AW146154	41.4438	44.7262	42.5769	148.279	261.173	117.295	42.9156	175.582	4.09133	2.03257	1.45673e-05	0.000439818	85.7686	153.394	111.354	231.51	119.581	171.432	1.4336	0.519642	0.3837	0.922452
Aff2	37.0813	47.2579	49.673	5.73983	0	1.4942	44.6707	2.41134	0.0539804	-4.21142	1.47559e-05	0.000444651	287.801	42.1834	69.4685	39.1135	164.992	54.291	0.329052	-1.60361	0.0664567	0.509972
Lum	182.134	283.547	120.635	588.333	698.813	716.468	195.439	667.871	3.41729	1.77285	1.51254e-05	0.000454903	0	0	0	0	0	0	NA	NA	NA	NA
Fkbp4	18476.3	18861.8	14768	7529.71	9395.15	7151.98	17368.7	8025.61	0.462074	-1.11381	1.52401e-05	0.000457466	15587	14511.1	13349.2	9395.71	15049.1	11372.4	0.755692	-0.40413	0.180356	0.75988
Ctxn1	1491.98	910.558	1104.34	380.742	95.2927	204.705	1168.96	226.913	0.194116	-2.36501	1.54688e-05	0.000463438	224.904	605.908	199.211	542.304	415.406	370.758	0.892519	-0.164046	0.791895	0.990234
Mtss1	5721.42	4445.62	4714.5	8979.97	11334.5	11559.9	4960.51	10624.8	2.14187	1.09887	1.58886e-05	0.0004751	6587.02	12402.9	15302.5	25249.4	9494.96	20275.9	2.13544	1.09453	0.00790101	0.13118
Magi2	695.819	544.31	400.045	1861.62	1185.86	2374.28	546.725	1807.25	3.3056	1.72491	1.6216e-05	0.000483958	2245.23	4558.69	5144.75	5330.01	3401.96	5237.38	1.53952	0.62248	0.11172	0.644301
Ankrd1	6682.26	4691.19	5466.7	2011.81	668.813	1532.3	5613.38	1404.31	0.250172	-1.99901	1.65836e-05	0.00049398	10072.1	8493.25	5268.37	6487.56	9282.67	5877.96	0.633219	-0.659223	0.020509	0.257084
Gulp1	3.27188	27.8484	11.5312	45.9187	682.931	181.545	14.2172	303.465	21.3449	4.41582	1.66632e-05	0.000495405	2.85895	46.977	56.1877	31.7137	24.918	43.9507	1.76381	0.818699	0.507134	0.960194
Sox12	1827.89	1465.84	1430.76	650.515	349.406	630.551	1574.83	543.491	0.345111	-1.53487	1.69074e-05	0.000501705	1891.67	2229.97	2338.43	2742.18	2060.82	2540.3	1.23267	0.301781	0.294265	0.872609
Sphk1	3651.41	2924.08	4386.31	8377.29	17955.6	9960.32	3653.93	12097.7	3.31088	1.72722	1.74885e-05	0.000517961	8335.75	6498.17	9256.67	9857.67	7416.96	9557.17	1.28856	0.365756	0.193914	0.77982
Mreg	989.197	871.739	864.843	453.447	488.816	394.468	908.593	445.577	0.490403	-1.02796	1.76931e-05	0.000523024	1316.07	1216.61	754.959	531.733	1266.34	643.346	0.508036	-0.976998	0.00335809	0.0677681
Fmo3	5.45313	9.2828	7.09615	28.6992	142.939	64.2505	7.27736	78.6296	10.8047	3.43359	1.85926e-05	0.00054857	4.76492	0	23.4967	34.885	2.38246	29.1909	12.2524	3.61499	0.0207677	0.258609
Agpat4	2071.1	1704.66	1787.34	1015.95	861.163	936.115	1854.37	937.743	0.505695	-0.983662	1.89112e-05	0.000555861	1072.11	1200.31	665.059	403.821	1136.21	534.44	0.470371	-1.08813	0.00336434	0.0677914
Parvb	6973.46	5503.86	5114.55	1887.45	951.162	2322.73	5863.95	1720.45	0.293394	-1.76909	1.89092e-05	0.000555861	1874.52	1426.57	2844.12	1626.91	1650.54	2235.52	1.35441	0.437667	0.247775	0.842814
Shroom1	159.231	106.33	79.8317	29.6558	8.8234	12.7007	115.131	17.06	0.148179	-2.75459	1.89901e-05	0.000557127	60.038	130.385	36.7774	38.0564	95.2116	37.4169	0.392987	-1.34745	0.0555875	0.468775
Mcph1	1195.33	1142.63	1058.21	535.718	287.643	440.788	1132.06	421.383	0.372228	-1.42574	1.91837e-05	0.000561746	1505.71	1599.14	1296.4	1064.52	1552.43	1180.46	0.7604	-0.39517	0.179389	0.758296
Krt33b	0	0	0	219.07	26.4702	0.747099	0	82.0959	Inf	Inf	1.94246e-05	0.000567733	0	0	0	0	0	0	NA	NA	NA	NA
Cenpn	951.025	865.832	822.266	369.263	347.642	476.649	879.708	397.851	0.452254	-1.1448	1.95655e-05	0.000570777	1865.94	1329.74	1336.25	715.672	1597.84	1025.96	0.642091	-0.639149	0.11675	0.656531
Cacna1a	339.184	203.378	271.428	56.4417	89.9986	29.1369	271.33	58.5257	0.2157	-2.21291	1.96533e-05	0.000572263	81.9566	129.426	58.2309	80.3413	105.692	69.2861	0.65555	-0.609222	0.309163	0.878164
Nol4	19.6313	18.5656	27.4976	0	0	0	21.8981	0	0	#NAME?	1.97035e-05	0.000572652	2.85895	6.711	0	0	4.78498	0	0	#NAME?	0.195321	NA
Creld1	3349.31	2631.25	2578.56	1245.54	651.167	1106.45	2853.04	1001.05	0.350873	-1.51098	2.02803e-05	0.000588317	1645.8	1543.53	1559.98	2304.53	1594.67	1932.25	1.2117	0.277028	0.395728	0.927305
Tshz1	920.488	898.744	913.629	1668.38	1558.21	1847.58	910.954	1691.39	1.85672	0.892759	2.0617e-05	0.000596973	1305.59	2140.81	2847.19	2803.49	1723.2	2825.34	1.63959	0.713334	0.0387171	0.384827
Plce1	22.9031	37.1312	89.5889	323.344	187.056	452.742	49.8744	321.047	6.43712	2.68641	2.07965e-05	0.00060105	933.924	434.298	1358.72	1641.71	684.111	1500.22	2.19294	1.13287	0.00841759	0.137864
Klhl22	2617.5	2497.92	2558.16	1391.91	1346.45	1528.56	2557.86	1422.31	0.556054	-0.846703	2.09588e-05	0.000604616	4684.87	3833.9	3049.46	3594.22	4259.38	3321.84	0.779887	-0.358663	0.211846	0.80069
Hsd11b1	56.7125	125.74	91.3629	297.515	1044.69	345.907	91.2717	562.704	6.16515	2.62414	2.1059e-05	0.000605261	21.9186	54.6467	199.211	130.026	38.2827	164.619	4.30008	2.10436	0.00147977	0.0348926
Ppid	4962.34	4987.4	3273.99	1638.72	1919.97	2000.73	4407.91	1853.14	0.420413	-1.25012	2.10296e-05	0.000605261	3584.17	2948.05	3452.99	2006.42	3266.11	2729.71	0.835767	-0.258828	0.474709	0.948818
Slc45a3	241.028	224.475	329.971	1008.3	527.639	989.159	265.158	841.699	3.17433	1.66645	2.12323e-05	0.000609118	1399.93	1556.95	1872.58	2379.58	1478.44	2126.08	1.43806	0.52412	0.0786599	0.54971
Dusp22	123.241	204.222	396.497	803.577	4381.7	1113.92	241.32	2099.73	8.70104	3.12119	2.16579e-05	0.000620182	555.59	729.582	780.499	771.7	642.586	776.099	1.20778	0.272352	0.405777	0.92869
Hmgcr	4577.35	4805.12	4050.13	2540.83	2327.61	2433.3	4477.53	2433.92	0.543584	-0.879425	2.20591e-05	0.000630509	4139.76	5054.34	11680.9	4759.17	4597.05	8220.04	1.78811	0.838437	0.0575394	0.474807
Herc3	313.009	437.979	463.911	992.035	869.987	928.644	404.967	930.222	2.29703	1.19977	2.2183e-05	0.000632886	1445.68	2558.81	1871.56	3379.62	2002.24	2625.59	1.31133	0.391026	0.359198	0.91303
Nap1l3	0	1.68778	3.54807	20.0894	38.8229	78.4454	1.74529	45.7859	26.2341	4.71337	2.23353e-05	0.000636064	1.90597	63.2752	114.419	79.2842	32.5906	96.8514	2.97176	1.57132	0.179994	0.759437
Artn	495.144	378.907	222.642	8.60975	70.5872	50.8027	365.564	43.3332	0.118538	-3.07658	2.32627e-05	0.000661265	332.591	122.715	21.4535	15.8568	227.653	18.6552	0.0819455	-3.60919	1.29534e-07	1.17189e-05
BC018473	0	0.843891	3.54807	29.6558	75.8812	25.4014	1.46399	43.6461	29.8132	4.89788	2.33615e-05	0.000662861	10.4828	32.5963	112.375	41.2278	21.5396	76.8016	3.56561	1.83415	0.046289	0.425067
Cpa3	170.138	134.179	239.495	47.832	12.3528	11.2065	181.27	23.7971	0.131279	-2.92929	2.34455e-05	0.000664033	0	0	0	0	0	0	NA	NA	NA	NA
Meiob	2.18125	0.843891	0.887019	12.4363	63.5285	37.3549	1.30405	37.7732	28.966	4.85629	2.36098e-05	0.000666259	0.952984	11.5046	3.06479	9.5141	6.22878	6.28945	1.00974	0.0139831	0.994728	0.999614
Apbb1	343.547	210.129	265.219	107.144	77.6459	94.1345	272.965	92.9746	0.34061	-1.55381	2.35974e-05	0.000666259	215.374	411.289	166.52	210.367	313.331	188.444	0.60142	-0.733556	0.128681	0.676618
Fkbp1a	24293.7	21564.8	21662.8	11652.8	12931.6	9966.3	22507.1	11516.9	0.511701	-0.966627	2.37818e-05	0.000668685	18385	18807.1	14381	14756.4	18596	14568.7	0.78343	-0.352124	0.160099	0.735167
Nup155	4859.83	3934.22	3917.07	1968.76	1708.21	2296.58	4237.04	1991.18	0.469947	-1.08943	2.37502e-05	0.000668685	4861.17	3926.9	4087.4	3082.57	4394.03	3584.99	0.815876	-0.293578	0.338345	0.90079
Dact2	5890.47	4364.6	4755.31	2388.73	1312.92	1900.62	5003.46	1867.42	0.373226	-1.42188	2.4285e-05	0.000681601	5485.38	6797.29	3604.19	4171.41	6141.33	3887.8	0.633054	-0.659598	0.0206875	0.25809
Srpk1	3194.44	2980.62	2586.55	1483.75	1023.51	1403.8	2920.54	1303.69	0.446386	-1.16364	2.441e-05	0.000683876	3628.01	3634.49	2896.22	2451.47	3631.25	2673.85	0.736343	-0.44155	0.106326	0.627912
Serpinb2	1.09063	0	0	183.675	51.1757	1.4942	0.363542	78.7815	216.706	7.75959	2.45435e-05	0.000685147	0	0	0	0	0	0	NA	NA	NA	NA
Slc11a2	3573.98	3121.55	3867.4	1614.81	1812.33	1946.19	3520.98	1791.11	0.508696	-0.975123	2.4512e-05	0.000685147	5125.15	3206.9	4995.6	2948.32	4166.02	3971.96	0.953417	-0.0688208	0.860644	0.99283
Cystm1	881.225	750.219	1227.63	2389.68	7713.41	3115.4	953.026	4406.17	4.62334	2.20894	2.46407e-05	0.000686629	3423.12	2819.58	3803.4	4339.49	3121.35	4071.44	1.30439	0.383371	0.17572	0.754391
4930480K23Rik	71.9813	81.0135	64.7524	169.325	370.583	233.095	72.5824	257.668	3.55	1.82782	2.54103e-05	0.000705373	146.76	311.582	393.314	280.138	229.171	336.726	1.46932	0.555151	0.269426	0.85779
Top1mt	514.775	642.201	507.375	242.03	148.233	234.589	554.784	208.284	0.375433	-1.41337	2.54949e-05	0.000705373	840.532	531.128	490.366	328.765	685.83	409.565	0.597182	-0.743757	0.0711313	0.522747
Tbkbp1	1964.22	1189.04	1417.46	641.905	367.053	549.118	1523.57	519.359	0.340882	-1.55265	2.54937e-05	0.000705373	277.318	439.091	60.2741	119.455	358.205	89.8645	0.250875	-1.99496	0.000140169	0.00499761
Fbxl16	222.488	156.12	118.861	29.6558	1.76468	19.4246	165.823	16.9484	0.102208	-3.29042	2.53685e-05	0.000705373	147.713	388.279	116.462	122.626	267.996	119.544	0.446067	-1.16467	0.0423018	0.405985
Klhl24	1556.32	1572.17	1678.24	3374.07	2696.43	3042.93	1602.24	3037.81	1.89597	0.922938	2.58063e-05	0.000711725	3412.64	5522.2	3730.87	9048.97	4467.42	6389.92	1.43034	0.516357	0.266855	0.85557
Nos1	6702.98	5276.01	3539.2	889.674	1496.45	1999.98	5172.73	1462.04	0.282643	-1.82295	2.58618e-05	0.000711725	3176.3	6511.59	504.668	584.589	4843.94	544.628	0.112435	-3.15284	5.99321e-15	2.7484e-12
Steap1	1067.72	809.291	957.093	92.794	344.112	196.487	944.702	211.131	0.22349	-2.16172	2.58324e-05	0.000711725	2866.58	608.784	737.592	219.882	1737.68	478.737	0.275503	-1.85986	0.00858519	0.139798
Celf4	2215.06	1668.37	1326.98	584.506	769.4	707.503	1736.8	687.136	0.395633	-1.33777	2.69867e-05	0.000741371	1059.72	1115.94	1119.67	973.61	1087.83	1046.64	0.962134	-0.0556902	0.849652	0.992325
Gprc6a	5.45313	8.43891	52.3341	56.4417	645.873	648.482	22.0754	450.265	20.3967	4.35027	2.72721e-05	0.00074789	466.009	749.715	826.471	674.444	607.862	750.457	1.23459	0.304026	0.424225	0.935583
Fcrlb	230.122	136.71	218.207	56.4417	45.8817	70.2273	195.013	57.5169	0.294939	-1.76151	2.74043e-05	0.000750193	13.3418	1.91743	4.08638	1.05712	7.6296	2.57175	0.337075	-1.56886	0.463346	0.945635
Lgalsl	896.494	1019.42	1268.44	2113.22	4154.05	2909.95	1061.45	3059.07	2.88198	1.52706	2.78647e-05	0.000761456	4919.3	3417.82	4644.17	3888.1	4168.56	4266.13	1.02341	0.0333803	0.916359	0.999099
Gm11827	4.3625	3.37556	2.66106	22.0027	52.9404	37.3549	3.46637	37.4327	10.7988	3.4328	2.84258e-05	0.000775426	8.57686	41.2247	17.3671	45.4563	24.9008	31.4117	1.26147	0.33511	0.767852	0.988892
Zfp672	327.188	298.737	312.231	616.076	1041.16	719.456	312.718	792.231	2.53337	1.34106	2.85398e-05	0.000777172	626.11	466.894	1016.49	792.842	546.502	904.665	1.65537	0.727156	0.0370186	0.376096
Atat1	761.256	577.221	463.911	214.287	79.4106	168.097	600.796	153.932	0.256213	-1.96459	2.87339e-05	0.00078109	429.796	706.573	320.781	531.733	568.184	426.257	0.750209	-0.414636	0.346332	0.906713
Stom	1753.73	1687.78	2547.52	3978.66	5798.74	5277.51	1996.34	5018.3	2.51375	1.32984	2.88104e-05	0.000781804	2284.3	3507.94	3763.56	3893.38	2896.12	3828.47	1.32193	0.402647	0.216109	0.804945
Dach1	0	12.6584	8.87019	40.1788	227.644	183.039	7.17618	150.287	20.9425	4.38836	2.88943e-05	0.000782713	0	14.3807	67.4253	13.7426	7.19036	40.5839	5.64422	2.49677	0.119446	0.662701
Stip1	14878.3	14907.3	13384.2	8089.34	8454.58	8370.5	14390	8304.8	0.577125	-0.793044	2.89502e-05	0.000782865	17746.5	13846.7	16430.3	12133.7	15796.6	14282	0.904118	-0.145417	0.638136	0.979893
Alms1	915.034	819.418	840.007	297.515	201.173	409.41	858.153	302.699	0.352734	-1.50335	2.91885e-05	0.000786664	1317.02	1039.25	832.6	945.068	1178.14	888.834	0.754441	-0.406519	0.194091	0.780167
Espl1	3789.92	2821.97	2551.07	1059.96	509.992	1169.21	3054.32	913.053	0.298938	-1.74208	2.91919e-05	0.000786664	3186.78	2265.44	2515.17	1344.66	2726.11	1929.91	0.707937	-0.498308	0.211514	0.80069
Calm4	0	6.75113	0	1311.55	739.401	79.1925	2.25038	710.048	315.524	8.30161	2.9639e-05	0.000795954	0	0	0	0	0	0	NA	NA	NA	NA
Gli2	13.0875	10.1267	8.87019	33.4824	79.4106	186.028	10.6948	99.6402	9.3167	3.21982	2.96091e-05	0.000795954	4.76492	209	27.5831	25.3709	106.882	26.477	0.247721	-2.01321	0.106741	0.628122
Parp16	399.169	337.556	290.942	148.279	137.645	154.649	342.556	146.858	0.428712	-1.22192	2.97246e-05	0.000796876	77.1917	233.926	130.764	146.94	155.559	138.852	0.892601	-0.163913	0.795905	0.990234
Cul7	5962.45	5632.13	4217.77	2148.61	709.401	1229.72	5270.78	1362.58	0.258515	-1.95168	2.98082e-05	0.000797742	3469.81	5812.69	3092.37	5085.82	4641.25	4089.09	0.881033	-0.182733	0.642947	0.980568
Nhsl1	422.072	427.853	377.87	983.425	910.574	1849.82	409.265	1247.94	3.04922	1.60844	2.98687e-05	0.000797987	1392.31	1885.79	2136.16	2804.55	1639.05	2470.35	1.50718	0.591856	0.0699054	0.518501
Rab26os	367.541	239.665	112.651	32.5257	63.5285	41.0904	239.952	45.7149	0.190516	-2.39201	3.03387e-05	0.000809153	40.0253	85.3256	44.9502	30.6566	62.6755	37.8034	0.603161	-0.729386	0.348353	0.907514
Lce1j	0	0	0	73.6612	15.8821	7.47099	0	32.3381	Inf	Inf	3.08262e-05	0.000820748	0	0	0	0	0	0	NA	NA	NA	NA
P2rx3	134.147	78.4819	55.8822	9.56639	17.6468	2.9884	89.5036	10.0672	0.112478	-3.15228	3.11062e-05	0.000826788	420.266	278.027	60.2741	78.2271	349.147	69.2506	0.198342	-2.33393	5.98172e-07	4.57189e-05
Ccn3	718.722	638.825	526.889	182.718	59.9991	194.993	628.145	145.903	0.232276	-2.10609	3.11668e-05	0.000826984	303.049	280.903	325.889	239.967	291.976	282.928	0.96901	-0.0454162	0.908437	0.99866
Castor1	576.941	487.769	469.233	266.902	209.997	210.682	511.314	229.194	0.448244	-1.15764	3.13112e-05	0.000829401	518.423	415.123	254.377	261.109	466.773	257.743	0.552181	-0.856787	0.0178488	0.232455
Atp6v0a4	69.8	113.925	127.731	334.824	645.873	280.162	103.819	420.286	4.04827	2.01731	3.15256e-05	0.00083366	1067.34	1441.91	1727.52	1630.08	1254.62	1678.8	1.33809	0.420175	0.176242	0.755025
Grin2c	2.18125	20.2534	141.036	958.552	757.047	1719.82	54.4902	1145.14	21.0155	4.39338	3.20436e-05	0.000845919	829.096	1207.02	2521.3	1927.13	1018.06	2224.22	2.18476	1.12748	0.00101675	0.0259369
Pbp2	224.669	151.9	67.4134	24.8726	31.7642	26.1485	147.994	27.5951	0.186461	-2.42306	3.22678e-05	0.000850394	32.4015	36.4312	34.7342	41.2278	34.4163	37.981	1.10358	0.142186	0.857311	0.992803
Adssl1	4112.75	3681.05	4336.63	9358.8	6954.6	8091.83	4043.48	8135.08	2.0119	1.00856	3.23857e-05	0.000852057	5979.02	11543.9	5633.08	11851.4	8761.45	8742.24	0.997807	-0.00316712	0.994492	0.999597
Nfasc	2.18125	14.3461	3.54807	155.932	42.3523	73.2157	6.69182	90.5001	13.524	3.75745	3.30256e-05	0.000867424	13.3418	350.89	382.077	217.767	182.116	299.922	1.64688	0.719732	0.676982	0.986892
Rarb	43.625	44.7262	25.7235	101.404	167.645	266.714	38.0249	178.588	4.69659	2.23161	3.37169e-05	0.000884087	344.027	825.453	1167.68	1093.06	584.74	1130.37	1.93312	0.950933	0.0377836	0.380951
Hhatl	141.781	149.369	89.5889	1.91328	19.4115	0.747099	126.913	7.35728	0.0579711	-4.10852	3.42307e-05	0.00089605	9.52984	144.766	0	1.05712	77.1479	0.528561	0.00685128	-7.18941	0.000170725	0.00592811
Gprc5b	3432.2	3499.62	2364.79	1074.31	647.637	1342.54	3098.87	1021.49	0.329634	-1.60106	3.43232e-05	0.000896961	1223.63	705.614	999.12	460.906	964.623	730.013	0.756786	-0.402043	0.400468	0.928374
Pbx4	117.788	69.1991	59.4303	16.2629	1.76468	7.47099	82.1389	8.49951	0.103477	-3.27261	3.44221e-05	0.000898037	81.0036	45.0596	29.6263	15.8568	63.0316	22.7416	0.360796	-1.47074	0.0754797	0.539999
Oas1c	77.4344	91.1402	103.781	217.157	301.76	213.67	90.7853	244.196	2.68982	1.42751	3.50029e-05	0.000911658	25.7306	30.6789	33.7126	50.7419	28.2047	42.2273	1.49717	0.582238	0.478133	0.949713
Uck2	3931.7	3913.12	4184.95	1419.65	1625.27	2253.25	4009.93	1766.06	0.440421	-1.18304	3.51013e-05	0.000912691	6061.93	5187.61	3837.11	3020.2	5624.77	3428.66	0.609564	-0.714151	0.0141321	0.199939
Adrb2	111.244	219.412	156.115	357.783	686.46	803.131	162.257	615.792	3.79516	1.92416	3.52218e-05	0.000914297	202.986	146.683	344.278	321.365	174.834	332.821	1.90364	0.928759	0.0229144	0.275284
Haus4	2148.53	1913.1	1965.63	1143.18	963.515	1116.91	2009.09	1074.54	0.534838	-0.902826	3.54434e-05	0.000918515	1788.75	2267.36	2236.27	1141.69	2028.06	1688.98	0.832809	-0.263943	0.511054	0.962189
Lsm8	12534.6	11606	9812.2	3850.47	6135.79	4220.36	11317.6	4735.54	0.418423	-1.25697	3.55113e-05	0.000918744	11405.3	8649.52	7309.51	5464.27	10027.4	6386.89	0.636943	-0.650764	0.0378115	0.380951
Kif7	477.694	355.278	374.322	168.368	75.8812	127.754	402.431	124.001	0.30813	-1.69839	3.58329e-05	0.000925524	567.978	571.394	427.027	437.649	569.686	432.338	0.758905	-0.398008	0.214927	0.802897
Serpinb5	0	13.5023	3.54807	592.16	199.409	11.9536	5.68344	267.841	47.1265	5.55847	3.60603e-05	0.000929853	0.952984	3.83486	16.3455	1.05712	2.39392	8.70132	3.63476	1.86186	0.393977	0.927305
Them5	0	0	0.887019	129.146	15.8821	8.21809	0.295673	51.0822	172.766	7.43267	3.68496e-05	0.000948634	0	0.958715	0	0	0.479357	0	0	#NAME?	0.790865	NA
Tmem41a	845.234	625.323	641.315	294.645	340.583	330.965	703.957	322.064	0.457505	-1.12814	3.76518e-05	0.000967682	723.315	531.128	531.23	392.193	627.221	461.711	0.736121	-0.441984	0.23502	0.82555
Prokr1	64.3469	63.2918	39.0288	3.82656	10.5881	9.71229	55.5558	8.04231	0.144761	-2.78826	3.80068e-05	0.000975194	31.4485	16.2981	26.5615	0	23.8733	13.2807	0.556301	-0.846063	0.619792	0.978672
Pof1b	1.09063	6.75113	2.66106	297.515	79.4106	5.97679	3.50094	127.634	36.4571	5.18813	3.82065e-05	0.000978704	0	0	0	0	0	0	NA	NA	NA	NA
Plcb3	5279.72	4436.34	3888.69	1624.37	839.987	1914.81	4534.91	1459.72	0.321886	-1.63538	3.83673e-05	0.000981206	3747.13	3763.91	1914.47	2527.58	3755.52	2221.02	0.591402	-0.757788	0.00977526	0.153484
Fam131b	70.8906	70.8868	78.0576	4.7832	3.52936	17.1833	73.2784	8.49861	0.115977	-3.10809	3.90539e-05	0.000997126	6.67089	4.79357	0	0	5.73223	0	0	#NAME?	0.140143	NA
Stau2	309.738	286.923	293.603	523.282	1147.04	1118.41	296.755	929.577	3.13248	1.6473	3.91543e-05	0.000998048	866.262	1513.81	1453.73	1136.41	1190.04	1295.07	1.08826	0.122023	0.750591	0.986892
4931428F04Rik	833.238	639.669	543.742	206.634	104.116	259.99	672.216	190.247	0.283014	-1.82105	3.99619e-05	0.00101697	409.783	593.444	311.587	408.049	501.614	359.818	0.717321	-0.47931	0.219949	0.810276
Pdzrn3	1541.05	1471.75	1417.46	633.295	254.114	502.798	1476.75	463.402	0.313798	-1.67209	4.02715e-05	0.00102317	1638.18	3045.84	2127.98	2235.81	2342.01	2181.9	0.931636	-0.102162	0.786026	0.990234
5430416N02Rik	713.269	545.154	415.125	179.848	195.879	243.554	557.849	206.427	0.370041	-1.43424	4.09685e-05	0.00103918	655.653	247.348	243.14	241.024	451.501	242.082	0.536172	-0.899233	0.0868725	0.580637
G530011O06Rik	111.244	93.6719	209.336	404.658	444.699	670.895	138.084	506.751	3.66987	1.87573	4.12373e-05	0.0010443	14.2948	5.75229	9.19436	1.05712	10.0235	5.12574	0.511371	-0.967557	0.595022	0.976373
Lyar	3793.19	3659.96	2983.04	1515.32	1085.28	1776.6	3478.73	1459.07	0.419425	-1.25352	4.17891e-05	0.00105431	2781.76	2038.23	3218.03	1465.17	2409.99	2341.6	0.97162	-0.0415356	0.923361	0.999099
Ccnf	3099.56	2605.09	2747.98	1361.3	727.048	1172.95	2817.54	1087.1	0.385831	-1.37396	4.18613e-05	0.00105431	2701.71	3406.31	2941.17	1625.85	3054.01	2283.51	0.74771	-0.41945	0.267167	0.855746
Egln3	863.775	693.678	1268.44	353.956	305.29	168.844	941.963	276.03	0.293037	-1.77085	4.1904e-05	0.00105431	24.7776	147.642	5.10798	4.22849	86.2098	4.66823	0.0541497	-4.2069	0.000136436	0.00489683
Plk3	5232.82	3575.57	3078.84	1163.27	418.229	1282.02	3962.41	954.508	0.240891	-2.05355	4.17705e-05	0.00105431	5280.48	2320.09	1809.25	1728.4	3800.29	1768.82	0.465444	-1.10332	0.0092408	0.1478
Dock7	7347.54	6770.54	6516.04	2903.4	1664.09	3227.47	6878.04	2598.32	0.37777	-1.40442	4.25212e-05	0.00106687	5215.68	5772.42	4185.48	7486.54	5494.05	5836.01	1.06224	0.0871119	0.809096	0.990409
Pfn2	1798.44	1458.24	1507.04	224.81	682.931	301.828	1587.91	403.19	0.253912	-1.9776	4.25402e-05	0.00106687	757.622	1258.79	561.877	572.961	1008.21	567.419	0.5628	-0.829306	0.0264827	0.305194
Zfand4	314.1	296.206	360.13	78.4444	153.527	101.605	323.478	111.192	0.343739	-1.54061	4.28102e-05	0.00107191	229.669	305.83	152.218	52.8561	267.75	102.537	0.382958	-1.38474	0.0210883	0.260644
Rbm22	1757	1810.15	1845	3030.63	2996.43	3244.65	1804.05	3090.57	1.71313	0.776635	4.399e-05	0.00109968	3013.34	2699.74	4023.04	3468.42	2856.54	3745.73	1.31128	0.39098	0.155956	0.727949
Nr3c1	2557.52	2689.48	3820.39	6267.9	6485.2	7311.11	3022.46	6688.07	2.21279	1.14587	4.42467e-05	0.00110432	6834.8	6715.8	7335.05	10021.5	6775.3	8678.29	1.28087	0.357126	0.223619	0.816249
Rtl8b	124.331	162.027	151.68	303.255	435.876	337.689	146.013	358.94	2.45827	1.29765	4.46975e-05	0.00111378	112.452	86.2843	242.118	149.054	99.3682	195.586	1.9683	0.976948	0.0571197	0.474163
Celf2	2407.01	2407.62	3291.73	5440.41	5528.74	5524.8	2702.12	5497.98	2.03469	1.02481	4.49622e-05	0.00111512	6419.3	8393.55	6466.7	8940.09	7406.42	7703.39	1.0401	0.0567169	0.858517	0.992803
Ccpg1	933.575	983.977	1087.48	2144.78	1738.21	1868.49	1001.68	1917.16	1.91395	0.936553	4.48801e-05	0.00111512	1204.57	1544.49	1274.95	2551.89	1374.53	1913.42	1.39206	0.477217	0.244234	0.837952
Wdr43	5878.47	5606.81	5278.65	3073.68	2569.37	3255.86	5587.98	2966.3	0.530837	-0.91366	4.49663e-05	0.00111512	7827.81	6158.78	4863.82	3726.36	6993.3	4295.09	0.614172	-0.703286	0.0212172	0.261751
Igfbp4	15215.3	14266	15818.2	6751	3903.47	2325.72	15099.8	4326.73	0.286542	-1.80318	4.51873e-05	0.00111882	854.827	2508.96	245.183	196.625	1681.89	220.904	0.131343	-2.92859	1.19587e-08	1.55668e-06
Krt73	0	0	0	160.715	14.1174	1.4942	0	58.7757	Inf	Inf	4.5756e-05	0.00112797	0	0	0	0	0	0	NA	NA	NA	NA
Prss23	3711.4	2789.06	4074.96	6984.42	16681.5	10360.8	3525.14	11342.2	3.21753	1.68595	4.57745e-05	0.00112797	5579.72	5889.38	8264.71	12684.4	5734.55	10474.6	1.82657	0.869137	0.00667801	0.116244
Slc9a5	1113.53	708.868	510.923	94.7073	44.117	233.095	777.773	123.973	0.159395	-2.64932	4.57567e-05	0.00112797	469.821	649.05	362.666	400.65	559.435	381.658	0.68222	-0.551692	0.126959	0.674293
Stn1	1304.39	1211.83	1203.68	709.826	520.58	612.621	1239.97	614.343	0.495451	-1.01319	4.58875e-05	0.00112896	1166.45	956.797	916.371	966.21	1061.62	941.291	0.886651	-0.173562	0.567166	0.97038
Serpinb7	1.09063	1.68778	0.887019	144.453	38.8229	3.73549	1.22181	62.337	51.0203	5.673	4.63011e-05	0.00113734	0	0	0	0	0	0	NA	NA	NA	NA
Chic1	6.54375	14.3461	39.9158	86.0975	247.055	189.763	20.2686	174.305	8.59978	3.1043	4.66059e-05	0.00114302	224.904	49.8532	201.254	151.169	137.379	176.211	1.28267	0.359149	0.616981	0.978672
Calm5	0	0	0	52.6151	29.9995	4.48259	0	29.0324	Inf	Inf	4.67863e-05	0.00114564	0	0	0	0	0	0	NA	NA	NA	NA
Rtkn	3359.13	2816.91	2326.65	1215.89	885.869	1393.34	2834.23	1165.03	0.411058	-1.28259	4.71016e-05	0.00115154	2133.73	2589.49	1945.12	2593.12	2361.61	2269.12	0.960836	-0.0576378	0.852905	0.992509
Tsc22d3	4394.13	3003.41	3058.44	7264.72	29258.4	12649.9	3485.33	16391	4.70286	2.23354	4.76475e-05	0.00116306	1870.71	1288.51	786.628	860.498	1579.61	823.563	0.521371	-0.939617	0.00470991	0.0890997
Clstn3	4.3625	18.5656	3.54807	37.3089	213.526	105.341	8.82539	118.725	13.4527	3.74982	4.81538e-05	0.00117358	0.952984	0.958715	12.2591	5.28561	0.955849	8.77238	9.17757	3.19811	0.13942	0.696523
Gal3st4	7.63438	6.75113	12.4183	32.5257	68.8225	82.1809	8.93459	61.1764	6.84714	2.7755	4.86619e-05	0.00118114	0	0	0	0	0	0	NA	NA	NA	NA
Dctn4	2257.59	2070.06	2320.44	3640.97	4836.99	4515.47	2216.03	4331.14	1.95446	0.966767	4.86764e-05	0.00118114	3495.55	3716.94	5289.82	5059.39	3606.24	5174.6	1.4349	0.520953	0.044971	0.420288
Phf13	3185.72	2516.48	2634.45	1566.97	1226.45	1300.7	2778.88	1364.71	0.4911	-1.02591	4.86919e-05	0.00118114	1524.77	2286.53	1940.01	2322.5	1905.65	2131.25	1.11838	0.161416	0.629891	0.978672
Pde5a	403.531	290.299	652.846	1381.39	1168.22	2145.67	448.892	1565.09	3.48657	1.80181	4.8865e-05	0.00118349	2159.46	1984.54	2346.6	2687.21	2072	2516.91	1.21472	0.280627	0.310716	0.879123
Cma1	268.294	255.699	278.524	103.317	37.0583	34.3665	267.506	58.2473	0.217742	-2.19931	4.94295e-05	0.0011953	0	0	0	0	0	0	NA	NA	NA	NA
Sgo1	1249.86	1086.93	1114.98	431.444	638.814	526.705	1150.59	532.321	0.46265	-1.11201	4.97876e-05	0.00120209	2614.99	1901.13	1404.69	863.669	2258.06	1134.18	0.502281	-0.993432	0.00740969	0.125187
Mybpc1	0	0	0	120.537	10.5881	3.73549	0	44.9534	Inf	Inf	5.11354e-05	0.00123272	0	0	0	0	0	0	NA	NA	NA	NA
Nccrp1	0	1.68778	5.32211	187.501	24.7055	26.1485	2.33663	79.4517	34.0027	5.08758	5.16009e-05	0.00124202	0.952984	0	0	0	0.476492	0	0	#NAME?	0.79155	NA
Krt83	0	0.843891	0	136.799	35.2936	2.2413	0.281297	58.1114	206.584	7.69058	5.21413e-05	0.00125308	0	0	0	0	0	0	NA	NA	NA	NA
Aox4	7.63438	4.21946	5.32211	70.7913	17.6468	91.8932	5.72531	60.1104	10.4991	3.39219	5.29062e-05	0.0012695	14.2948	154.353	168.563	405.935	84.3239	287.249	3.4065	1.76829	0.0501837	0.444871
Adcy3	683.822	819.418	712.276	379.786	345.877	256.255	738.505	327.306	0.4432	-1.17397	5.38045e-05	0.00128907	694.725	341.302	2.04319	1.05712	518.014	1.55016	0.0029925	-8.38443	1.22463e-17	9.04798e-15
Mfsd6	122.15	221.943	118.861	1084.83	307.054	821.809	154.318	737.897	4.78167	2.25751	5.40144e-05	0.00129211	121.982	291.449	1720.37	1679.77	206.716	1700.07	8.22418	3.03987	1.47437e-11	3.32334e-09
Smn1	2732.02	2542.64	2237.95	1293.38	1341.16	1438.91	2504.2	1357.81	0.542215	-0.883064	5.41383e-05	0.00129308	2361.49	1664.33	1777.58	1552.91	2012.91	1665.24	0.827282	-0.27355	0.39408	0.927305
Ninl	813.606	790.726	592.528	196.111	31.7642	150.167	732.287	126.014	0.172083	-2.53882	5.53571e-05	0.00132016	521.282	514.83	489.344	561.332	518.056	525.338	1.01406	0.0201383	0.950738	0.999569
Sdr16c5	0	0	0	97.5772	12.3528	4.48259	0	38.1375	Inf	Inf	5.5695e-05	0.00132427	0	2.87614	0	3.17137	1.43807	1.58568	1.10265	0.140969	0.974856	NA
Mthfd2	7767.43	5250.69	4844.01	2016.6	1655.27	2850.18	5954.04	2174.02	0.365133	-1.45351	5.56998e-05	0.00132427	18122.9	10218	10115.8	6196.85	14170.4	8156.34	0.575589	-0.79689	0.0460609	0.424722
Fendrr	1786.44	939.251	499.392	126.276	141.174	323.494	1075.03	196.982	0.183234	-2.44824	5.6874e-05	0.00135013	909.147	953.921	360.623	492.619	931.534	426.621	0.457977	-1.12665	0.000843502	0.0223907
Zcchc24	12255.4	10838.1	10503.2	5356.22	2463.49	4212.14	11198.9	4010.62	0.358127	-1.48146	5.7047e-05	0.00135216	6490.77	9422.25	5739.32	6085.86	7956.51	5912.59	0.743113	-0.428346	0.164802	0.74104
Mmp10	408.984	352.746	706.067	109.057	86.4693	187.522	489.266	127.683	0.260968	-1.93806	5.71337e-05	0.00135216	593.709	625.082	51.0798	81.3984	609.395	66.2391	0.108696	-3.20162	1.17839e-14	5.2238e-12
Mlf2	11791.8	11316.6	11468.3	6965.29	7148.72	6883.02	11525.6	6999.01	0.60726	-0.719614	5.76345e-05	0.00135988	10541	9931.33	9621.38	8506.67	10236.1	9064.03	0.885492	-0.175448	0.501708	0.957276
Marchf10	121.059	85.233	78.0576	0.956639	3.52936	16.4362	94.7833	6.97406	0.0735789	-3.76456	5.75818e-05	0.00135988	65.7559	207.082	13.2807	52.8561	136.419	33.0684	0.242403	-2.04452	0.0187414	0.240348
Kif11	3945.88	3189.06	3345.83	1715.25	1122.34	1728.04	3493.59	1521.88	0.435619	-1.19886	5.86986e-05	0.00138288	5754.12	5296.9	5757.71	3407.11	5525.51	4582.41	0.829319	-0.270001	0.435943	0.939502
Dok7	111.244	102.111	785.012	3196.13	2145.85	3622.68	332.789	2988.22	8.97933	3.16661	6.0067e-05	0.00141298	4487.6	4142.61	5639.21	4538.23	4315.1	5088.72	1.17928	0.237907	0.395807	0.927305
Trp53inp1	1171.33	1284.4	1191.27	4273.31	2285.26	2732.89	1215.67	3097.15	2.5477	1.34919	6.08567e-05	0.00142606	1455.21	4056.32	2298.59	6750.79	2755.76	4524.69	1.6419	0.715366	0.219879	0.810245
Tgfbr3	4493.38	3385.69	3509.05	1638.72	827.635	1577.13	3796.04	1347.83	0.355062	-1.49386	6.08981e-05	0.00142606	1910.73	2242.43	1907.32	2367.95	2076.58	2137.64	1.0294	0.041805	0.887946	0.996136
Edil3	70.8906	69.1991	56.7692	0.956639	10.5881	9.71229	65.6196	7.08567	0.107981	-3.21115	6.08805e-05	0.00142606	5.7179	1.91743	0	0	3.81767	0	0	#NAME?	0.271858	NA
Dab2	26483.6	21324.3	20048.4	9959.57	6804.6	11450.8	22618.8	9404.99	0.415804	-1.26602	6.19571e-05	0.00144868	16199.8	17134.1	14041.8	19537.7	16667	16789.8	1.00737	0.0105926	0.971457	0.999569
Depdc1b	490.781	374.688	430.204	217.157	158.821	192.004	431.891	189.328	0.438369	-1.18978	6.25058e-05	0.00145931	445.996	426.628	557.791	255.824	436.312	406.807	0.932377	-0.101015	0.828378	0.991242
Krt71	0	0	0.887019	968.119	125.292	1.4942	0.295673	364.968	1234.37	10.2696	6.29923e-05	0.00146847	0	0	0	0	0	0	NA	NA	NA	NA
Noc2l	8317.11	7739.32	6982.61	3961.44	2737.02	4014.16	7679.68	3570.87	0.464977	-1.10477	6.34159e-05	0.00147613	9364.97	6320.81	6074.41	5047.76	7842.89	5561.08	0.709061	-0.496019	0.123438	0.669272
Gm32014	0	0.843891	3.54807	21.0461	61.7638	29.1369	1.46399	37.3156	25.489	4.6718	6.44619e-05	0.00149823	17.1537	61.3577	122.591	149.054	39.2557	135.823	3.45995	1.79075	0.0154439	0.209573
Aqp1	1005.56	1578.08	851.538	6247.81	3825.82	2425.08	1145.06	4166.24	3.63846	1.86333	6.50261e-05	0.00150909	28.5895	48.8944	51.0798	79.2842	38.742	65.182	1.68246	0.750575	0.309951	0.879088
Rnf135	292.288	248.948	421.334	687.824	965.28	829.28	320.856	827.461	2.57891	1.36676	6.55864e-05	0.00151983	433.608	396.908	393.314	619.474	415.258	506.394	1.21947	0.286253	0.460224	0.944817
Dtx2	5790.13	4220.3	3608.39	1807.09	1037.63	1937.23	4539.61	1593.98	0.351128	-1.50993	6.57458e-05	0.00152125	1875.47	1571.33	1745.91	2049.76	1723.4	1897.83	1.10121	0.139094	0.63573	0.979093
Akip1	81.7969	156.964	499.392	1042.74	2682.31	1467.3	246.051	1730.78	7.03426	2.8144	6.65857e-05	0.00153384	1716.32	1015.28	1868.5	1770.68	1365.8	1819.59	1.33225	0.413865	0.248551	0.842814
Enpp5	368.631	331.649	494.069	1204.41	1323.51	743.363	398.117	1090.43	2.73896	1.45363	6.63906e-05	0.00153384	999.68	1828.27	926.587	1872.16	1413.97	1399.38	0.989675	-0.0149729	0.973963	0.999569
Kifc5b	874.681	583.129	630.67	306.125	171.174	271.197	696.16	249.498	0.358392	-1.48039	6.65353e-05	0.00153384	1030.18	837.917	724.311	380.564	934.046	552.438	0.591446	-0.757682	0.0673522	0.512131
Rgma	360.997	197.47	234.173	743.309	617.638	1206.56	264.213	855.837	3.23919	1.69563	6.67781e-05	0.00153599	747.139	1007.61	1480.29	1305.55	877.374	1392.92	1.5876	0.666847	0.0376467	0.380444
Slc20a2	4700.59	4008.48	4192.05	2287.32	1369.39	1962.63	4300.38	1873.11	0.43557	-1.19902	6.70903e-05	0.0015409	4505.71	6155.91	4935.33	5895.57	5330.81	5415.45	1.01588	0.0227272	0.94074	0.999569
Gcfc2	658.738	508.022	413.351	176.022	141.174	243.554	526.704	186.917	0.35488	-1.4946	6.94152e-05	0.00159178	458.385	532.087	224.751	181.825	495.236	203.288	0.410487	-1.28459	0.000520196	0.0151381
Doc2g	282.472	221.943	89.5889	23.916	37.0583	52.2969	198.001	37.7571	0.190691	-2.39069	6.95104e-05	0.00159178	50.5081	101.624	79.6844	149.054	76.066	114.369	1.50356	0.588378	0.371938	0.917191
Rtn4rl2	56.7125	64.1357	328.197	1885.54	524.11	1504.66	149.682	1304.77	8.71695	3.12382	6.97171e-05	0.00159416	2189.96	2515.67	4384.69	4543.51	2352.81	4464.1	1.89735	0.923983	0.000604758	0.0170757
Tdrkh	133.056	143.461	274.089	406.572	915.869	793.419	183.535	705.286	3.84278	1.94215	6.98369e-05	0.00159456	1358	1697.88	1837.85	1197.72	1527.94	1517.78	0.993352	-0.00962321	0.978166	0.999569
Cttnbp2	390.444	237.977	112.651	49.7452	7.05872	34.3665	247.024	30.3902	0.123025	-3.02298	7.04727e-05	0.00160672	334.497	438.133	15.3239	1.05712	386.315	8.19053	0.0212017	-5.55968	1.57438e-13	5.50992e-11
Aurka	4292.7	3531.68	3443.41	2149.57	1582.92	1763.9	3755.93	1832.13	0.487796	-1.03565	7.05782e-05	0.00160677	5279.53	3758.16	6707.79	3079.4	4518.85	4893.6	1.08293	0.114941	0.787428	0.990234
Hnrnpa1	1948.95	1417.74	938.466	463.013	552.345	550.612	1435.05	521.99	0.363743	-1.45901	7.08802e-05	0.00161128	611.816	642.339	592.525	680.787	627.077	636.656	1.01528	0.0218712	0.944806	0.999569
Pdzk1ip1	2.18125	6.75113	7.09615	241.073	105.881	7.47099	5.34284	118.142	22.1121	4.46677	7.17858e-05	0.00162834	3.81194	14.3807	1.0216	0	9.09633	0.510798	0.0561543	-4.15446	0.111176	0.643459
Plppr2	262.841	248.948	209.336	103.317	45.8817	75.457	240.375	74.8852	0.311535	-1.68253	7.18402e-05	0.00162834	186.785	113.128	149.153	143.769	149.957	146.461	0.976688	-0.0340304	0.94582	0.999569
Thbs4	2.18125	11.8145	5.32211	173.152	24.7055	67.2389	6.43928	88.3654	13.7229	3.77851	7.44838e-05	0.00168336	0	0	7.15117	1.05712	0	4.10414	Inf	Inf	0.244835	NA
Naaladl1	56.7125	27.8484	14.1923	0.956639	1.76468	0	32.9177	0.907106	0.0275568	-5.18145	7.44759e-05	0.00168336	38.1194	39.3073	10.216	9.5141	38.7133	9.86503	0.254823	-1.97244	0.0420234	0.405271
Mrgprb1	38.1719	51.4774	39.0288	6.69647	0	1.4942	42.8927	2.73022	0.0636524	-3.97364	7.49091e-05	0.00169051	14.2948	0	2.04319	1.05712	7.14738	1.55016	0.216885	-2.205	0.418218	0.933525
Nat8f4	107.972	119.833	105.555	263.076	213.526	297.345	111.12	257.982	2.32166	1.21516	7.5911e-05	0.00170816	402.159	504.284	742.7	663.873	453.222	703.286	1.55175	0.633896	0.0578936	0.476145
Dmxl1	1454.89	1542.63	1820.16	2928.27	2948.78	3701.87	1605.9	3192.98	1.98828	0.991523	7.59009e-05	0.00170816	4081.63	4914.37	5533.98	5964.29	4498	5749.13	1.27815	0.354061	0.196391	0.782103
Apc2	241.028	209.285	211.11	37.3089	0	8.96519	220.475	15.4247	0.0699614	-3.8373	7.62717e-05	0.0017138	206.798	268.44	37.799	69.7701	237.619	53.7846	0.226348	-2.14339	6.90247e-05	0.00281583
Akr1c18	90.5219	157.808	109.99	36.3523	29.9995	14.942	119.44	27.0979	0.226875	-2.14003	7.75321e-05	0.00173961	305.908	126.55	46.9934	22.1996	216.229	34.5965	0.159999	-2.64386	9.51021e-05	0.00365538
Pcdhb5	10.9063	11.8145	13.3053	63.1382	44.117	51.5498	12.0087	52.935	4.40807	2.14015	7.88536e-05	0.00176671	42.8843	19.1743	49.0366	57.0846	31.0293	53.0606	1.71002	0.774011	0.342756	0.903845
Klk5	0	0	0	135.843	12.3528	1.4942	0	49.8966	Inf	Inf	8.17324e-05	0.00182857	0	0	0	0	0	0	NA	NA	NA	NA
Krt27	7.63438	5.06335	1.77404	525.195	100.587	1.4942	4.82392	209.092	43.3448	5.43779	8.18856e-05	0.00182937	0	0	0	0	0	0	NA	NA	NA	NA
Rpn1	12487.7	12500.6	13056	7641.63	8004.59	7532.25	12681.4	7726.16	0.60925	-0.714893	8.22923e-05	0.00183319	15131.5	12438.4	13475.9	10006.7	13784.9	11741.3	0.851749	-0.2315	0.44241	0.93971
Chuk	2622.95	2366.27	2457.93	1384.26	1309.39	1522.59	2482.38	1405.41	0.566154	-0.820733	8.22448e-05	0.00183319	4122.61	4052.49	2694.97	3044.51	4087.55	2869.74	0.702069	-0.510315	0.0556738	0.468858
Shfl	368.631	296.206	285.62	91.8374	24.7055	93.3874	316.819	69.9767	0.220873	-2.17871	8.24437e-05	0.00183393	11.4358	32.5963	2.04319	14.7997	22.0161	8.42145	0.382514	-1.38641	0.333892	0.898826
Tfdp1	8985.66	8254.1	7666.5	3075.59	4824.63	3550.21	8302.09	3816.81	0.459742	-1.12111	8.26028e-05	0.00183484	7565.74	9567.97	8548.71	5609.09	8566.86	7078.9	0.826313	-0.27524	0.408162	0.929072
Gyg	2811.63	2730.83	3002.56	5615.47	12988	6841.18	2848.34	8481.57	2.97772	1.57421	8.33613e-05	0.00184905	6850.05	13707.7	10628.7	12911.7	10278.9	11770.2	1.14509	0.195455	0.616575	0.978672
Zfhx4	11.9969	15.19	12.4183	37.3089	75.8812	130.742	13.2017	81.3108	6.15911	2.62272	8.44109e-05	0.00186701	0	3.83486	29.6263	6.34274	1.91743	17.9845	9.37949	3.22951	0.0951618	0.599004
Adamts10	915.034	946.002	486.086	228.637	227.644	330.218	782.374	262.166	0.33509	-1.57738	8.43051e-05	0.00186701	349.745	341.302	311.587	442.934	345.524	377.26	1.09185	0.126776	0.739748	0.986892
Cd109	2292.49	2227.03	3509.05	10538.3	4844.04	9395.52	2676.19	8259.3	3.08622	1.62584	8.78087e-05	0.0019394	7806.84	14572.5	8305.57	16951	11189.7	12628.3	1.12857	0.174491	0.696806	0.986892
Krt25	0	0	0	550.067	250.584	2.2413	0	267.631	Inf	Inf	8.81404e-05	0.00194396	0	0	0	4.22849	0	2.11425	Inf	Inf	0.458467	NA
Klf5	1291.3	972.162	683.891	355.87	211.762	395.215	982.451	320.949	0.326682	-1.61404	8.92459e-05	0.00196556	471.727	986.517	244.161	297.051	729.122	270.606	0.37114	-1.42996	0.00167813	0.038813
Prr7	353.363	394.097	234.173	139.669	107.645	79.9396	327.211	109.085	0.333378	-1.58477	8.97345e-05	0.00197352	32.4015	59.4403	25.5399	28.5423	45.9209	27.0411	0.588863	-0.763997	0.358978	0.912646
Pkp1	10.9063	38.819	10.6442	1272.33	93.528	36.6078	20.1232	467.489	23.2314	4.538	9.01607e-05	0.0019801	0	1.91743	1.0216	0	0.958715	0.510798	0.532794	-0.90835	0.855522	NA
Ntng2	71.9813	82.7013	85.1538	171.238	262.937	510.269	79.9455	314.815	3.93787	1.97742	9.09369e-05	0.00199433	131.512	128.468	244.161	269.566	129.99	256.864	1.97603	0.982605	0.0178312	0.232455
Prl8a9	33.8094	10.1267	96.685	1.91328	1.76468	0	46.8737	1.22599	0.0261551	-5.25676	9.16873e-05	0.00200795	37.1664	57.5229	22.4751	34.885	47.3446	28.6801	0.605772	-0.723152	0.376551	0.919839
Stk32c	266.113	196.627	359.243	88.9674	19.4115	50.0556	273.994	52.8115	0.192747	-2.37522	9.18737e-05	0.0020092	467.915	263.647	53.123	114.169	365.781	83.6461	0.228678	-2.12861	0.000125095	0.00453306
Arhgap42	41913.8	39724.5	41250.8	18252.7	15148	24182.8	40963	19194.5	0.468581	-1.09363	9.20227e-05	0.00200964	139309	105032	102638	124544	122171	113591	0.929772	-0.105051	0.722497	0.986892
Homer3	1826.8	1516.47	1420.12	795.924	818.811	886.806	1587.8	833.847	0.52516	-0.92917	9.29487e-05	0.00202701	730.939	1389.18	1058.37	981.01	1060.06	1019.69	0.96192	-0.0560109	0.887896	0.996136
Trp63	1.09063	10.1267	0.887019	418.051	47.6463	11.2065	4.03478	158.968	39.3994	5.3001	9.32191e-05	0.00203006	0	0	0	0	0	0	NA	NA	NA	NA
Crct1	676.188	414.35	604.06	781.574	18899.7	2431.06	564.866	7370.78	13.0487	3.70584	9.39437e-05	0.00204298	350.698	258.853	393.314	265.338	304.776	329.326	1.08055	0.111769	0.789857	0.990234
Lgals2	1.09063	0.843891	0.887019	5.73983	109.41	20.1717	0.940512	45.1072	47.9603	5.58377	9.43454e-05	0.00204885	2.85895	0.958715	2.04319	0	1.90883	1.0216	0.535194	-0.901867	0.810464	NA
Plat	3255.52	3616.07	2830.48	548.154	1376.45	1190.88	3234.02	1038.49	0.321115	-1.63884	9.48436e-05	0.0020568	802.412	837.917	292.176	320.308	820.165	306.242	0.373391	-1.42124	8.59342e-06	0.000458971
Dpyd	0	9.2828	0.887019	66.9647	70.5872	59.7679	3.38994	65.7733	19.4025	4.27817	9.49864e-05	0.00205702	3.81194	4.79357	9.19436	0	4.30275	4.59718	1.06843	0.0954882	0.9691	0.999569
Esr2	87.25	45.5701	40.8029	0	8.8234	2.2413	57.8743	3.68823	0.0637283	-3.97192	9.54487e-05	0.00206416	0.952984	9.58715	9.19436	0	5.27007	4.59718	0.872319	-0.197072	0.939917	0.999569
Ago4	63.2563	88.6086	125.957	270.729	232.938	315.276	92.6072	272.981	2.94773	1.5596	9.56134e-05	0.00206485	17.1537	71.9036	76.6196	161.74	44.5287	119.18	2.67647	1.42033	0.0868871	0.580637
Nob1	3002.49	2822.82	2278.75	1453.13	1408.21	1450.87	2701.35	1437.4	0.532106	-0.910215	9.60854e-05	0.00207217	2924.71	2430.34	1685.63	1876.39	2677.52	1781.01	0.665171	-0.588202	0.0395462	0.391605
Map1b	5786.86	4286.97	3941.02	1433.05	178.233	620.839	4671.62	744.039	0.159268	-2.65047	9.69838e-05	0.00208864	12612.7	4354.48	2396.66	2187.19	8483.61	2291.92	0.270159	-1.88812	7.7867e-05	0.00311448
2310043M15Rik	0	0	0	9.56639	31.7642	15.6891	0	19.0066	Inf	Inf	9.77992e-05	0.00210329	1.90597	5.75229	4.08638	0	3.82913	2.04319	0.533592	-0.906192	0.754629	NA
Specc1	4886	4412.71	4400.5	1381.39	1224.69	2473.64	4566.4	1693.24	0.370804	-1.43127	9.8331e-05	0.00211181	8897.06	7371.56	4310.11	3857.44	8134.31	4083.78	0.502043	-0.994116	0.00031871	0.0100202
Arsa	4029.86	3432.1	3214.56	1769.78	947.633	1549.48	3558.84	1422.3	0.399653	-1.32318	9.86062e-05	0.0021148	2667.4	3226.07	1369.96	2089.93	2946.74	1729.95	0.587071	-0.768392	0.022773	0.274577
Ephx1	1427.63	1499.59	1142.48	3257.36	2355.85	2859.15	1356.57	2824.12	2.08181	1.05784	9.88456e-05	0.00211701	1739.2	2219.42	3372.29	3269.68	1979.31	3320.98	1.67785	0.746613	0.0097016	0.152869
Nolc1	6384.52	6660.83	5538.54	3018.2	1927.03	3173.68	6194.63	2706.3	0.436878	-1.1947	9.89952e-05	0.0021173	8540.64	3889.51	6703.71	3239.02	6215.07	4971.37	0.799889	-0.322129	0.503136	0.958277
Znrf1	5152.11	3832.95	3236.73	1711.43	794.106	1555.46	4073.93	1353.66	0.332275	-1.58955	9.96954e-05	0.00212935	2517.78	2278.86	1922.64	1929.25	2398.32	1925.95	0.803038	-0.31646	0.242877	0.836655
Fam71f2	69.8	48.9457	26.6106	3.82656	1.76468	8.21809	48.4521	4.60311	0.0950033	-3.39588	0.000100006	0.00213305	23.8246	29.7202	10.216	22.1996	26.7724	16.2078	0.605391	-0.72406	0.48955	0.953371
Sprr1a	0	0.843891	1.77404	211.417	45.8817	0.747099	0.872643	86.0153	98.5688	6.62306	0.00010499	0.00223489	0	0	0	0	0	0	NA	NA	NA	NA
Foxe3	0	0.843891	0	22.9593	19.4115	18.6775	0.281297	20.3494	72.3414	6.17675	0.000105068	0.00223489	4.76492	36.4312	178.779	154.34	20.598	166.56	8.08618	3.01546	0.000438528	0.0130469
Chmp1b	1063.36	1114.78	1560.27	2893.83	2313.49	3314.88	1246.14	2840.74	2.27964	1.1888	0.000107102	0.00227504	1850.69	2461.02	3017.79	3969.5	2155.86	3493.64	1.62054	0.696471	0.0292738	0.327979
Rassf10	0	5.90724	1.77404	235.333	7.05872	59.0208	2.56042	100.471	39.2399	5.29425	0.000108253	0.00229323	9.52984	6.711	320.781	313.965	8.12042	317.373	39.0833	5.28848	3.08645e-20	3.15744e-17
Cebpb	15029.9	13585	11364.5	7104.96	4482.29	6286.09	13326.4	5957.78	0.447064	-1.16145	0.000108168	0.00229323	8160.4	7928.57	7424.95	9518.33	8044.49	8471.64	1.0531	0.0746417	0.790067	0.990234
Slc16a7	103.609	88.6086	82.4927	155.932	607.05	452.742	91.5702	405.241	4.42547	2.14583	0.000108458	0.00229445	30.4955	19.1743	43.9286	14.7997	24.8349	29.3642	1.18238	0.241688	0.812027	0.990583
Smtnl1	0	0	0	11.4797	38.8229	10.4594	0	20.254	Inf	Inf	0.000108739	0.00229726	12.3888	48.8944	60.2741	94.0839	30.6416	77.179	2.51876	1.33272	0.12585	0.67272
Kdm1a	5132.48	5097.1	4693.22	3105.25	2862.31	2939.83	4974.27	2969.13	0.596898	-0.744443	0.000109119	0.00230215	3530.81	5097.49	3359.01	4457.89	4314.15	3908.45	0.905961	-0.14248	0.667476	0.986629
Capn1	8035.73	6730.03	7319.68	3893.52	1810.56	2496.06	7361.81	2733.38	0.371292	-1.42937	0.000109436	0.00230573	2820.83	4160.82	1827.63	1736.85	3490.83	1782.24	0.51055	-0.969875	0.00242039	0.0525961
Csrnp2	742.716	704.649	477.216	228.637	202.938	314.529	641.527	248.701	0.387671	-1.3671	0.000110006	0.00231458	528.906	421.834	401.487	374.221	475.37	387.854	0.815899	-0.293537	0.401143	0.928374
Il1f5	0	0	0	32.5257	21.1762	6.72389	0	20.1419	Inf	Inf	0.000111129	0.00233507	0	0	0	0	0	0	NA	NA	NA	NA
Lonrf1	1018.64	918.153	687.439	340.564	211.762	407.169	874.746	319.831	0.365628	-1.45155	0.000112355	0.00235763	1356.1	1025.82	483.215	635.331	1190.96	559.273	0.469598	-1.0905	0.00149576	0.0352073
Mtmr2	6094.41	5467.57	9361.6	13997.5	29138.4	19296.8	6974.53	20810.9	2.98385	1.57717	0.000112674	0.00236114	34647.6	23634.2	35491.2	31949.4	29140.9	33720.3	1.15715	0.210571	0.495697	0.953618
Cadm4	163.594	244.728	259.896	900.197	455.287	605.897	222.74	653.794	2.93524	1.55348	0.000113555	0.0023753	828.143	252.142	1746.93	2013.82	540.142	1880.37	3.48125	1.79961	0.000600164	0.0170183
Ebna1bp2	4782.39	4711.44	4375.66	2419.34	2745.84	2833.75	4623.17	2666.31	0.576728	-0.794037	0.000113707	0.0023753	5939.95	3913.47	4050.63	3070.94	4926.71	3560.78	0.722751	-0.46843	0.169187	0.746276
Nab1	6405.24	6337.62	6136.4	3177	3479.95	3979.8	6293.09	3545.58	0.563409	-0.827746	0.000113832	0.0023753	3668.99	4370.78	4282.53	3236.91	4019.88	3759.72	0.93528	-0.0965292	0.749	0.986892
Hdgf	38254.8	30915.9	35585.4	17306.6	13676.3	20040.9	34918.7	17007.9	0.487072	-1.03779	0.00011396	0.0023753	40719.1	31143.8	25179.3	23820.1	35931.5	24499.7	0.681845	-0.552484	0.0500136	0.44431
Ace2	0	0.843891	0	31.5691	75.8812	3.73549	0.281297	37.0619	131.754	7.0417	0.000114893	0.00239152	0.952984	5.75229	5.10798	5.28561	3.35264	5.1968	1.55006	0.632326	0.768151	0.988892
Ramp1	52.35	132.491	82.4927	362.566	1972.91	197.234	89.1112	844.237	9.47397	3.24397	0.000115748	0.00240045	59.085	60.399	75.5981	119.455	59.742	97.5265	1.63246	0.707048	0.242853	0.836655
Kif6	22.9031	17.7217	12.4183	54.5284	98.822	73.9628	17.681	75.7711	4.28544	2.09944	0.000115785	0.00240045	22.8716	118.881	111.354	219.882	70.8761	165.618	2.33672	1.22449	0.129528	0.67689
Ncald	805.972	706.337	621.8	373.089	314.113	235.336	711.37	307.513	0.432283	-1.20995	0.000115591	0.00240045	956.796	1806.22	943.954	1326.69	1381.51	1135.32	0.821799	-0.283142	0.491121	0.953371
Gm5086	17.45	16.0339	15.9663	46.8753	269.996	72.4686	16.4834	129.78	7.87336	2.97698	0.000116211	0.00240288	0	0	0	0	0	0	NA	NA	NA	NA
Selenbp1	139.6	144.305	127.731	551.981	363.524	264.473	137.212	393.326	2.86656	1.51932	0.000116161	0.00240288	7.62387	701.779	48.015	1246.35	354.702	647.181	1.82458	0.867565	0.728445	0.986892
Pik3r2	7682.36	6281.08	4973.51	2951.23	1325.27	2227.1	6312.32	2167.87	0.343435	-1.54189	0.00011653	0.00240627	4984.11	6991.91	4027.13	6113.34	5988.01	5070.23	0.846732	-0.240023	0.490292	0.953371
Malt1	709.997	1070.9	1055.55	2246.19	1814.09	2952.53	945.482	2337.6	2.47239	1.30591	0.000117359	0.00242018	1978.39	3238.54	2638.78	3819.38	2608.47	3229.08	1.23792	0.307922	0.408277	0.929072
Kbtbd11	1578.13	1834.62	1393.51	4016.93	2669.96	4039.56	1602.09	3575.48	2.23177	1.15819	0.000117537	0.00242065	3537.48	5664.09	5401.17	8832.26	4600.78	7116.72	1.54685	0.629333	0.100776	0.615197
Serpinb8	1006.65	989.884	1002.33	1625.33	2639.96	2215.9	999.621	2160.4	2.16121	1.11184	0.000117849	0.00242386	1533.35	1994.13	2615.28	2322.5	1763.74	2468.89	1.39981	0.485226	0.105977	0.627788
Gas1	17141.4	14086.2	15097.1	8464.34	5804.03	8099.3	15441.5	7455.89	0.482846	-1.05036	0.000118471	0.00243342	12700.4	26985.9	18999.6	25478.8	19843.2	22239.2	1.12075	0.164463	0.689235	0.986892
Flot1	3942.61	3766.29	3976.5	2310.28	2311.73	1868.49	3895.13	2163.5	0.555437	-0.848304	0.000119494	0.00245119	3615.62	3530.95	1802.09	2056.1	3573.28	1929.1	0.539867	-0.889323	0.00103147	0.0261286
Zfp14	15.2688	26.1606	32.8197	74.6178	185.291	97.87	24.7497	119.26	4.81863	2.26862	0.000121517	0.00248942	44.7902	27.8027	46.9934	93.0268	36.2965	70.0101	1.92884	0.947733	0.212731	0.801447
Abcb6	2296.86	1807.61	1644.53	745.222	1042.93	643.252	1916.33	810.466	0.422925	-1.24152	0.000121863	0.00249322	3316.38	2474.44	2160.67	1389.06	2895.41	1774.87	0.612992	-0.706059	0.0458774	0.423697
Abcg2	389.353	400.004	581.884	1039.87	1782.33	990.653	457.081	1270.95	2.78058	1.47539	0.000122075	0.00249427	1716.32	2171.49	2079.97	1941.93	1943.91	2010.95	1.03449	0.0489193	0.867386	0.992833
Uhrf2	4610.07	4094.56	3548.07	2338.03	1734.68	2053.77	4084.24	2042.16	0.50001	-0.99997	0.000122316	0.00249591	3111.49	4661.27	3218.03	3660.82	3886.38	3439.42	0.884993	-0.176262	0.585816	0.975039
Krt5	2.18125	88.6086	48.786	11194.6	1037.63	210.682	46.5253	4147.63	89.148	6.47813	0.000123039	0.00250738	0	0	0	0	0	0	NA	NA	NA	NA
Zswim5	0	3.37556	2.66106	6.69647	65.2931	109.076	2.01221	60.3553	29.9946	4.90663	0.000123906	0.00251678	12.3888	6.711	90.922	6.34274	9.5499	48.6324	5.09245	2.34836	0.0724133	0.528002
Asns	4643.88	2875.14	3065.54	1037	1191.16	1763.9	3528.18	1330.69	0.377159	-1.40676	0.000123986	0.00251678	19798.2	7439.63	7356.51	4616.45	13618.9	5986.48	0.43957	-1.18583	0.0136555	0.195484
Trpv3	110.153	93.6719	30.1586	2.86992	3.52936	14.1949	77.9946	6.86472	0.0880154	-3.5061	0.000123665	0.00251678	38.1194	31.6376	37.799	30.6566	34.8785	34.2278	0.981344	-0.0271686	0.973468	0.999569
Snrk	1052.45	1288.62	1107.89	2412.64	1969.38	3072.82	1149.65	2484.95	2.16148	1.11202	0.000125426	0.00254271	2763.65	1769.79	3165.92	3963.15	2266.72	3564.54	1.57255	0.653109	0.0572262	0.474163
Lrriq3	4.3625	5.90724	3.54807	11.4797	119.998	57.5266	4.60594	63.0015	13.6783	3.77382	0.000127601	0.00258342	26.6836	60.399	46.9934	54.9704	43.5413	50.9819	1.17089	0.227601	0.771987	0.989274
Dock3	73.0719	48.9457	12.4183	4.7832	1.76468	1.4942	44.8119	2.68069	0.0598209	-4.06321	0.000128663	0.00260154	30.4955	64.2339	0	0	47.3647	0	0	#NAME?	1.47496e-05	0.000734751
Trit1	1129.89	1004.23	884.358	575.897	416.464	447.512	1006.16	479.958	0.47702	-1.06788	0.000129302	0.00261107	663.277	704.655	698.771	605.731	683.966	652.251	0.953631	-0.0684969	0.827059	0.991242
Tmem8b	94.8844	93.6719	93.137	343.433	165.88	325.735	93.8977	278.349	2.96439	1.56773	0.000130292	0.00262424	251.588	339.385	615	1050.78	295.486	832.89	2.81871	1.49503	0.000294581	0.00945461
Gxylt1	3878.26	3599.2	2474.78	1514.36	817.046	1373.91	3317.41	1235.11	0.37231	-1.42542	0.000130224	0.00262424	2347.2	2192.58	2600.98	2067.73	2269.89	2334.36	1.0284	0.0404027	0.888933	0.996203
Dnajc27	464.606	427.009	441.735	235.333	227.644	249.531	444.45	237.503	0.534374	-0.904078	0.00013164	0.00264796	667.089	426.628	601.72	320.308	546.858	461.014	0.843022	-0.246357	0.588446	0.975039
Mutyh	249.753	225.319	179.178	86.0975	61.7638	97.87	218.083	81.9104	0.375592	-1.41276	0.000134616	0.00270433	377.382	336.509	249.269	121.569	356.945	185.419	0.519461	-0.944912	0.0498564	0.443209
Tmem176b	4699.5	5210.18	5673.37	9392.28	13667.4	9547.18	5194.35	10869	2.09246	1.0652	0.000135058	0.0027062	5945.67	7896.93	7470.93	8456.98	6921.3	7963.95	1.15064	0.202442	0.489644	0.953371
Cep78	331.55	313.084	324.649	131.06	89.9986	162.868	323.094	127.975	0.396093	-1.33609	0.000134934	0.0027062	477.445	394.99	317.716	232.567	436.218	275.142	0.630744	-0.664874	0.0841536	0.57246
Tnni3	85.0688	59.9163	72.7355	18.1761	5.29404	17.9304	72.5735	13.8002	0.190155	-2.39476	0.000135458	0.00271073	0	15.3394	0	8.45698	7.66972	4.22849	0.551323	-0.859031	0.765929	0.988593
Lifr	223.578	267.513	235.06	983.425	464.111	590.955	242.051	679.497	2.80725	1.48916	0.000137553	0.00274912	0	0	0	0	0	0	NA	NA	NA	NA
Zbed3	1520.33	1279.34	1287.06	681.127	375.877	623.08	1362.24	560.028	0.411107	-1.28241	0.000139832	0.00279108	1807.81	1545.45	1430.23	1310.83	1676.63	1370.53	0.817433	-0.290827	0.31209	0.881393
Akr1c14	716.541	624.479	664.377	1144.14	7877.53	2552.84	668.466	3858.17	5.77168	2.52899	0.000141101	0.00281279	2311.94	2395.83	6458.53	5030.85	2353.88	5744.69	2.44051	1.28719	6.58545e-06	0.000360411
Shisa4	788.522	696.21	609.382	360.653	379.406	351.136	698.038	363.732	0.521077	-0.94043	0.000144053	0.00286796	645.17	480.316	1136.01	640.616	562.743	888.315	1.57854	0.658595	0.106943	0.62861
Asprv1	38.1719	40.5068	19.5144	1055.17	158.821	52.2969	32.731	422.097	12.8959	3.68884	0.000144983	0.0028791	10.4828	16.2981	0	1.05712	13.3905	0.528561	0.0394729	-4.66299	0.0404625	0.397895
Bmp4	2146.35	1456.56	1377.54	591.203	97.0574	208.441	1660.15	298.9	0.180044	-2.47358	0.000144911	0.0028791	602.286	1052.67	463.804	1000.04	827.477	731.921	0.884521	-0.177031	0.712589	0.986892
Cetn4	59.9844	44.7262	94.024	166.455	596.462	235.336	66.2449	332.751	5.02305	2.32856	0.000145593	0.00288019	114.358	161.064	245.183	218.824	137.711	232.004	1.68471	0.752503	0.0928723	0.59348
Rangap1	16254.7	14201	13748.8	7991.76	4598.75	6884.52	14734.8	6491.68	0.440567	-1.18257	0.000145521	0.00288019	12248.7	9933.24	17490.7	8952.77	11091	13221.8	1.19212	0.253528	0.51073	0.962189
Dctd	909.581	1016.04	691.875	189.415	419.994	295.851	872.5	301.753	0.345849	-1.53179	0.000145541	0.00288019	932.971	542.633	698.771	322.422	737.802	510.597	0.692051	-0.531049	0.276038	0.862781
Lysmd4	170.138	174.685	175.63	352.043	568.227	351.884	173.484	424.051	2.44432	1.28943	0.000146454	0.00289353	218.233	310.624	364.71	383.736	264.428	374.223	1.41521	0.501019	0.200464	0.787585
Acer1	1.09063	0	0	162.629	22.9408	0.747099	0.363542	62.1055	170.835	7.41646	0.000150125	0.00295854	0	0	0	0	0	0	NA	NA	NA	NA
Thnsl1	202.856	148.525	300.699	474.493	1739.97	739.628	217.36	984.698	4.53026	2.17959	0.00015012	0.00295854	810.989	1178.26	952.127	1302.38	994.625	1127.25	1.13334	0.180584	0.614911	0.978672
Cplane1	2165.98	1819.43	1520.35	806.447	409.406	800.143	1835.25	671.998	0.366161	-1.44945	0.000152407	0.00299972	2729.35	2038.23	1586.54	1844.68	2383.79	1715.61	0.719699	-0.474535	0.124777	0.670595
Lrig3	9.81563	10.9706	7.98317	83.2276	28.2349	58.2737	9.58979	56.5787	5.89989	2.56069	0.000153536	0.00301811	0.952984	0	4.08638	2.11425	0.476492	3.10031	6.50654	2.70189	0.442188	NA
Bcat1	1198.6	884.398	630.67	73.6612	294.701	239.819	904.555	202.727	0.224118	-2.15767	0.00015387	0.00302086	444.091	371.023	109.311	26.4281	407.557	67.8694	0.166528	-2.58617	5.97356e-05	0.00249819
Mss51	327.188	151.9	81.6057	14.3496	31.7642	43.3317	186.898	29.8152	0.159527	-2.64813	0.00015407	0.00302097	75.2857	67.11	29.6263	31.7137	71.1979	30.67	0.430771	-1.21501	0.0775551	0.546884
Cdca3	2987.22	2378.08	2452.61	1126.92	1535.27	1253.63	2605.97	1305.27	0.500878	-0.997468	0.000154402	0.00302367	3222.04	2705.49	3026.99	1941.93	2963.77	2484.46	0.838278	-0.254499	0.452419	0.942026
Gpr146	2381.93	1740.95	1909.75	3910.74	3577	4026.86	2010.87	3838.2	1.90872	0.932608	0.000155345	0.00303831	2382.46	5386.06	4722.84	7769.85	3884.26	6246.34	1.60812	0.685372	0.129942	0.67689
Krtap3-2	0	0	0	110.013	19.4115	0.747099	0	43.3907	Inf	Inf	0.000156551	0.00305806	0	0	0	0	0	0	NA	NA	NA	NA
Krt35	0	0	0	57.3983	33.5289	1.4942	0	30.8071	Inf	Inf	0.000158137	0.00308128	0	0	0	0	0	0	NA	NA	NA	NA
Mir5125	292.288	135.023	74.5096	27.7425	19.4115	41.0904	167.273	29.4148	0.175849	-2.50759	0.000157988	0.00308128	48.6022	138.055	16.3455	66.5987	93.3285	41.4721	0.444367	-1.17018	0.192686	0.776997
Hrct1	19.6313	13.5023	24.8365	58.355	102.351	74.7099	19.3233	78.4721	4.061	2.02183	0.000158618	0.00308294	12.3888	30.6789	29.6263	48.6276	21.5338	39.127	1.817	0.861558	0.367553	0.915668
Pmaip1	750.35	668.362	626.235	348.217	160.586	242.06	681.649	250.287	0.367179	-1.44544	0.000158562	0.00308294	771.917	387.321	16.3455	3.17137	579.619	9.75845	0.016836	-5.89231	3.43625e-18	2.85617e-15
Farsa	3351.49	3513.96	3373.33	2147.65	1775.27	2004.47	3412.93	1975.8	0.578915	-0.788576	0.000159245	0.00309126	3670.89	3694.89	3253.78	2543.44	3682.89	2898.61	0.787047	-0.345478	0.227375	0.818658
Olfr558	1.09063	1.68778	1.77404	38.2656	37.0583	9.71229	1.51748	28.3454	18.6792	4.22336	0.000159899	0.00310009	0	0	0	0	0	0	NA	NA	NA	NA
Pura	1984.94	1743.48	1827.26	3048.81	5089.33	3955.89	1851.89	4031.34	2.17688	1.12226	0.000160443	0.00310675	2714.1	3546.29	4494	4750.71	3130.19	4622.35	1.4767	0.562377	0.0522546	0.455185
Mpped2	0	2.53167	0.887019	5.73983	70.5872	50.0556	1.13956	42.1275	36.9681	5.20821	0.00016377	0.00316723	11.4358	87.243	53.123	24.3138	49.3394	38.7184	0.784735	-0.349722	0.745046	0.986892
C330018D20Rik	298.831	318.991	361.904	636.165	4348.17	1066.11	326.575	2016.81	6.17565	2.62659	0.000164089	0.00316946	661.371	641.38	1169.73	1111.04	651.375	1140.38	1.75073	0.807955	0.00575403	0.102715
Gm13375	111.244	76.7941	150.793	266.902	381.171	309.299	112.944	319.124	2.82551	1.49851	0.000164756	0.00317841	358.322	645.215	403.53	751.614	501.768	577.572	1.15107	0.202979	0.667567	0.986629
Aar2	2236.87	2050.66	2355.03	3810.29	4741.69	3716.82	2214.19	4089.6	1.847	0.885183	0.00016649	0.00320786	3986.33	4212.59	5424.67	4900.82	4099.46	5162.75	1.25937	0.332704	0.205909	0.793118
Ckmt1	0	5.06335	0.887019	235.333	33.5289	6.72389	1.98345	91.862	46.3141	5.53338	0.000168732	0.00324705	0	6.711	13.2807	0	3.3555	6.64037	1.97895	0.984735	0.743708	0.986892
Casp14	0	0	0	65.0515	15.8821	2.9884	0	27.974	Inf	Inf	0.000170377	0.0032706	0.952984	0	0	0	0.476492	0	0	#NAME?	0.79155	NA
Slco1a5	85.0688	72.5746	49.673	11.4797	12.3528	1.4942	69.1055	8.44221	0.122164	-3.03311	0.000170264	0.0032706	12.3888	6.711	0	0	9.5499	0	0	#NAME?	0.0419191	0.405271
Bsg	44557.5	40246	50189.3	87009.2	281525	120004	44997.6	162846	3.61899	1.85559	0.000171169	0.00328175	56266.1	115857	71593.4	242325	86061.5	156959	1.82381	0.866952	0.119918	0.662701
Ifih1	358.816	331.649	1114.98	1880.75	3165.83	2744.84	601.816	2597.14	4.31551	2.10953	0.000173164	0.00331593	429.796	389.238	646.67	486.276	409.517	566.473	1.38327	0.468084	0.183891	0.765428
Arl4c	10679.4	10519.1	9985.17	5488.24	4743.46	6524.41	10394.6	5585.37	0.537336	-0.896103	0.000173466	0.00331762	4151.2	3465.75	4400.01	3584.7	3808.48	3992.36	1.04828	0.068027	0.81432	0.99063
Krtap11-1	0	0	0	89.9241	7.05872	3.73549	0	33.5728	Inf	Inf	0.000173689	0.0033178	0	0	0	0	0	0	NA	NA	NA	NA
Mcm4	4227.26	4470.09	4885.7	2681.46	2320.55	2746.34	4527.68	2582.78	0.570442	-0.809847	0.000175028	0.00333927	5362.44	4567.32	6083.6	2629.06	4964.88	4356.33	0.87743	-0.188645	0.658583	0.984686
Ddah2	2537.88	2230.4	1727.91	690.693	963.515	339.93	2165.4	664.713	0.30697	-1.70383	0.000176475	0.00336276	244.917	822.577	125.656	199.796	533.747	162.726	0.304875	-1.71371	0.00452327	0.0866786
1810055G02Rik	1738.46	1616.9	1777.59	837.059	605.285	974.217	1710.98	805.52	0.470795	-1.08683	0.000180131	0.00342404	2517.78	1871.41	1850.11	1371.09	2194.6	1610.6	0.733893	-0.446359	0.177552	0.756815
St3gal1	10719.8	8501.36	8155.25	4212.08	1575.86	3178.91	9125.45	2988.95	0.32754	-1.61026	0.000179971	0.00342404	5932.33	5491.52	8591.62	8461.21	5711.92	8526.41	1.49274	0.577963	0.0242645	0.288119
a	103.609	76.7941	63.8653	15.3062	28.2349	9.71229	81.4229	17.7511	0.218011	-2.19752	0.000181347	0.00344293	32.4015	32.5963	5.10798	0	32.4989	2.55399	0.078587	-3.66957	0.0141297	0.199939
Trim21	308.647	338.4	683.004	1297.2	1166.45	1391.85	443.351	1285.17	2.89876	1.53544	0.000182285	0.00345652	176.302	127.509	213.513	213.539	151.906	213.526	1.40565	0.491238	0.267886	0.857406
Gdf11	1149.52	1446.43	1142.48	656.254	301.76	399.698	1246.14	452.571	0.363177	-1.46125	0.000182525	0.00345685	505.081	602.073	1100.26	1062.41	553.577	1081.33	1.95336	0.965955	0.00167571	0.038813
Cald1	36441.1	33824	33722.7	18510	10727.5	17316.3	34662.6	15517.9	0.447685	-1.15944	0.000183579	0.00347259	31806.8	37755.1	26687.1	33128.1	34781	29907.6	0.859885	-0.217785	0.440404	0.93971
Gask1b	126.513	207.597	171.195	327.171	467.64	507.28	168.435	434.03	2.57684	1.36561	0.000184086	0.00347795	219.186	249.266	167.542	23.2567	234.226	95.3992	0.407295	-1.29585	0.104501	0.625736
Krtap21-1	0	0	0	74.6178	33.5289	0.747099	0	36.298	Inf	Inf	0.00018679	0.00352475	0	0	0	0	0	0	NA	NA	NA	NA
Crhbp	29.4469	45.5701	37.2548	1.91328	0	5.97679	37.4239	2.63002	0.0702765	-3.83081	0.000187468	0.00353325	0.952984	1.91743	3.06479	5.28561	1.43521	4.1752	2.90913	1.54059	0.537208	NA
B230311B06Rik	4.3625	3.37556	0.887019	1.91328	361.759	24.6543	2.87503	129.442	45.023	5.49259	0.000189555	0.00356827	0.952984	0.958715	4.08638	10.5712	0.955849	7.3288	7.66732	2.93872	0.197744	0.783844
Rtl8a	117.788	108.018	171.195	291.775	307.054	352.631	132.333	317.153	2.39662	1.261	0.000191211	0.00359509	108.64	18.2156	185.93	138.483	63.4279	162.207	2.55734	1.35464	0.0949793	0.599004
Fscn1	7601.66	8495.45	4859.98	2985.67	898.222	1761.66	6985.69	1881.85	0.269386	-1.89225	0.00019178	0.00360144	1115.94	2607.7	4.08638	0	1861.82	2.04319	0.00109741	-9.83168	1.57526e-10	3.12677e-08
Tmcc2	1160.43	1149.38	771.706	323.344	388.229	531.934	1027.17	414.503	0.403538	-1.30922	0.000193363	0.00362677	535.577	794.774	158.347	64.4845	665.176	111.416	0.167498	-2.57778	5.82704e-07	4.47941e-05
Tmem14a	29.4469	38.819	27.4976	87.0542	141.174	88.1577	31.9211	105.462	3.30383	1.72414	0.000194068	0.00363562	56.2261	114.087	108.289	186.054	85.1565	147.171	1.72824	0.789307	0.200838	0.788325
Casc4	1737.37	1677.66	1151.35	607.466	329.995	691.066	1522.12	542.842	0.356635	-1.48748	0.000197116	0.00368827	1783.03	2271.2	3159.79	2724.21	2027.11	2942	1.45132	0.53737	0.0703171	0.519755
Prrx1	359.906	486.081	772.593	1343.12	1342.92	1627.93	539.527	1437.99	2.66528	1.41429	0.000199942	0.00373666	2360.54	2376.65	2422.2	3568.85	2368.6	2995.52	1.26468	0.338776	0.287062	0.866474
Ppm1e	42.5344	74.2624	56.7692	119.58	218.82	268.956	57.8553	202.452	3.49928	1.80706	0.000200975	0.00374695	871.98	479.357	732.484	1041.27	675.669	886.875	1.31259	0.392414	0.347527	0.907216
Mindy1	4965.62	4427.05	3810.63	1548.8	2438.79	2147.16	4401.1	2044.92	0.464637	-1.10582	0.000200921	0.00374695	2588.3	2319.13	2532.53	2122.7	2453.72	2327.62	0.948609	-0.0761146	0.788396	0.990234
Myh1	0	0	0	942.289	40.5876	4.48259	0	329.12	Inf	Inf	0.000202886	0.00377806	0	0	0	0	0	0	NA	NA	NA	NA
Ccdc24	196.313	166.247	87.8149	41.1355	12.3528	38.102	150.125	30.5301	0.203365	-2.29786	0.000203983	0.00379393	25.7306	43.1422	63.3389	87.7412	34.4364	75.54	2.19361	1.13331	0.11183	0.644661
Duoxa1	53.4406	47.2579	38.1418	7.65311	10.5881	2.2413	46.2801	6.82749	0.147525	-2.76096	0.000205054	0.00380929	8.57686	19.1743	2.04319	0	13.8756	1.0216	0.0736254	-3.76365	0.0711461	0.522747
5730408K05Rik	116.697	75.9502	63.8653	15.3062	29.9995	18.6775	85.5041	21.3277	0.249435	-2.00326	0.000205479	0.00381263	20.0127	8.62843	8.17276	10.5712	14.3205	9.37199	0.654444	-0.611659	0.649638	0.982341
Dbn1	4456.29	4655.75	3501.95	1814.74	448.229	968.24	4204.66	1077.07	0.256161	-1.96488	0.00020983	0.00388874	364.04	888.729	1488.46	1380.6	626.384	1434.53	2.29018	1.19546	0.00889028	0.143834
Efemp2	3900.08	3194.97	2919.18	1783.18	968.809	1435.92	3338.07	1395.97	0.418196	-1.25775	0.000210832	0.00390266	1691.55	2219.42	2307.78	2361.61	1955.49	2334.7	1.19392	0.255709	0.38898	0.924154
Nudc	10426.4	10334.3	9758.98	5961.77	4547.58	6057.48	10173.2	5522.28	0.542825	-0.88144	0.000212061	0.00391608	9633.71	8725.26	8608.98	6297.28	9179.49	7453.13	0.811933	-0.300567	0.31064	0.879123
Tmem267	551.856	472.579	386.74	219.07	243.526	215.164	470.392	225.92	0.480281	-1.05805	0.000211925	0.00391608	329.732	188.867	343.256	210.367	259.3	276.812	1.06754	0.0942849	0.846699	0.992325
Cgn	1104.8	951.065	615.591	244.9	17.6468	82.1809	890.486	114.909	0.129041	-2.9541	0.000212802	0.00392511	289.707	548.385	274.809	216.71	419.046	245.76	0.586474	-0.76986	0.0934629	0.59415
Prkaa1	3925.16	3608.48	3833.69	2364.81	1799.97	2128.48	3789.11	2097.76	0.553628	-0.853012	0.00021358	0.00393479	3347.83	2837.8	3255.82	2616.38	3092.81	2936.1	0.94933	-0.0750183	0.797671	0.990234
Cdh11	116.697	225.319	188.935	716.523	333.524	672.389	176.984	574.145	3.24406	1.6978	0.000214412	0.00394543	6.67089	10.5459	5.10798	0	8.60837	2.55399	0.296686	-1.75299	0.4381	0.93971
Skp2	1741.73	1564.57	1391.73	530.935	898.222	674.63	1566.01	701.262	0.447801	-1.15907	0.000216927	0.00398699	1141.67	904.068	1664.18	652.245	1022.87	1158.21	1.13231	0.179274	0.704926	0.986892
Spsb4	470.059	531.651	656.394	1425.39	926.457	1526.32	552.702	1292.72	2.33892	1.22584	0.000219749	0.00403409	3140.08	2736.17	4642.13	3174.54	2938.13	3908.33	1.33021	0.411657	0.197524	0.783243
Hopx	343.547	334.181	435.526	645.731	7930.47	1127.37	371.085	3234.52	8.71641	3.12373	0.0002215	0.00406145	201.08	307.747	164.477	261.109	254.414	212.793	0.836406	-0.257724	0.58699	0.975039
2410002F23Rik	1991.48	1734.2	1416.57	911.677	788.812	926.403	1714.08	875.63	0.510845	-0.969042	0.000222351	0.00407224	2548.28	1340.28	1320.92	1121.61	1944.28	1221.26	0.628132	-0.670861	0.0872472	0.580649
Tedc2	650.013	624.479	617.365	316.648	261.173	372.055	630.619	316.625	0.502086	-0.993993	0.000228587	0.00418153	1183.61	1076.64	911.263	657.53	1130.12	784.397	0.694082	-0.526822	0.109362	0.636781
Bub1	2094	1932.51	2002	1271.37	1019.98	1134.84	2009.5	1142.07	0.568333	-0.815192	0.000228857	0.00418155	3129.6	4186.71	5120.24	3480.05	3658.15	4300.14	1.1755	0.233269	0.488759	0.95294
H60c	0	0	0	33.4824	21.1762	4.48259	0	19.7137	Inf	Inf	0.000231443	0.00422384	0	0	0	0	0	0	NA	NA	NA	NA
Me1	6699.71	5918.21	5516.37	3402.77	1921.74	1633.16	6044.76	2319.22	0.383674	-1.38205	0.000235371	0.00429048	8636.89	7567.13	7578.19	5489.64	8102.01	6533.92	0.806456	-0.310333	0.303415	0.875686
Zfp729b	305.375	332.493	409.803	674.431	910.574	658.194	349.224	747.733	2.14113	1.09837	0.000237274	0.00432011	601.333	773.683	669.145	848.87	687.508	759.007	1.104	0.142738	0.675523	0.986892
C1qtnf2	6.54375	23.6289	19.5144	49.7452	132.351	110.571	16.5624	97.5556	5.8902	2.55832	0.000237824	0.00432507	0	0	0	1.05712	0	0.528561	Inf	Inf	0.751598	NA
Gdf7	28.3563	39.6629	16.8534	0	0	2.2413	28.2908	0.747099	0.0264078	-5.24289	0.000238881	0.00433921	18.1067	20.133	6.12957	1.05712	19.1199	3.59335	0.187938	-2.41167	0.112622	0.645474
Grk5	279.2	385.658	450.605	956.639	677.637	1102.72	371.821	912.331	2.45368	1.29495	0.000239448	0.00434444	452.667	533.045	855.075	1058.18	492.856	956.628	1.94099	0.95679	0.00340036	0.0682072
Ccn1	13371.1	12640.6	10206.9	6286.08	3857.59	6086.61	12072.9	5410.09	0.44812	-1.15804	0.000240822	0.00436426	32287.1	29727.8	11319.3	15527	31007.5	13423.1	0.432901	-1.20789	3.87694e-05	0.00175971
Mcf2l	446.066	456.545	404.481	196.111	79.4106	167.35	435.697	147.624	0.338822	-1.5614	0.00024169	0.0043749	131.512	385.403	191.038	241.024	258.458	216.031	0.835848	-0.258688	0.656601	0.984291
Krtap1-5	0	0	0.887019	132.016	22.9408	0.747099	0.295673	51.9014	175.536	7.45563	0.000242697	0.00438802	0.952984	0.958715	10.216	7.39986	0.955849	8.80791	9.21474	3.20394	0.133365	0.684036
Arhgap10	3999.32	3146.03	3454.94	1768.83	938.809	1657.07	3533.43	1454.9	0.411753	-1.28015	0.000246463	0.00445094	4583.85	4685.24	3292.6	3535.02	4634.55	3413.81	0.736601	-0.441045	0.0905283	0.588176
Etv4	3980.78	3403.41	2952	1869.27	1565.27	1955.16	3445.4	1796.57	0.52144	-0.939428	0.000247704	0.00446815	4490.46	4073.58	3865.72	3568.85	4282.02	3717.28	0.868114	-0.204043	0.44228	0.93971
Chka	4080.03	2662.48	2296.49	1324.95	852.34	1342.54	3013	1173.27	0.389404	-1.36066	0.00024935	0.00449264	3107.68	1151.42	1179.94	1000.04	2129.55	1089.99	0.511841	-0.966232	0.0423417	0.405985
Slc7a6	1894.42	1973.86	1668.48	1054.22	1074.69	1113.92	1845.59	1080.94	0.585691	-0.771788	0.000250797	0.00451347	2683.6	2233.81	2409.94	1518.03	2458.7	1963.99	0.798789	-0.324114	0.349333	0.907514
Zkscan7	92.7031	100.423	78.9447	199.938	197.644	341.424	90.6903	246.335	2.71623	1.4416	0.000252309	0.00453543	246.823	430.463	268.68	640.616	338.643	454.648	1.34256	0.424985	0.423575	0.935477
B4galt4	75.2531	153.588	127.731	276.469	370.583	333.206	118.857	326.752	2.74912	1.45897	0.000253469	0.00455102	31.4485	110.252	174.693	168.083	70.8503	171.388	2.41901	1.27442	0.0625274	0.496192
Prr9	7.63438	10.1267	22.1755	274.555	255.878	11.2065	13.3122	180.547	13.5625	3.76155	0.000254687	0.00456543	263.977	17.2569	51.0798	39.1135	140.617	45.0967	0.320706	-1.64068	0.111477	0.643459
Nek2	3024.3	2803.41	2606.95	1301.99	1087.04	1705.63	2811.55	1364.88	0.485456	-1.04259	0.000254993	0.00456543	3963.46	3409.19	4241.66	1799.22	3686.32	3020.44	0.819364	-0.287423	0.507122	0.960194
Snhg17	1484.34	986.509	654.62	360.653	172.939	384.756	1041.82	306.116	0.293827	-1.76696	0.000255152	0.00456543	1057.81	628.917	463.804	625.817	843.364	544.81	0.645996	-0.630402	0.114791	0.650577
Endou	59.9844	106.33	43.4639	182.718	299.995	236.083	69.9262	239.599	3.42645	1.77672	0.000257152	0.00459592	4.76492	28.7614	77.6412	122.626	16.7632	100.134	5.97343	2.57856	0.00523338	0.0965308
Ccnl2	7631.1	4806.8	3010.54	1329.73	1222.92	2221.12	5149.48	1591.26	0.309013	-1.69426	0.000257936	0.00460464	2418.67	2808.08	1832.74	2505.38	2613.37	2169.06	0.829985	-0.268843	0.386484	0.923385
Pink1	1497.43	1596.64	1764.28	3658.19	3192.3	2558.07	1619.45	3136.19	1.93657	0.953507	0.000261357	0.00466037	1585.77	2904.91	2102.44	4355.35	2245.34	3228.89	1.43805	0.524109	0.250142	0.842814
Calml3	0	3.37556	0.887019	177.935	31.7642	2.9884	1.42086	70.8958	49.8964	5.64086	0.000262039	0.00466718	0	0	0	0	0	0	NA	NA	NA	NA
Txnip	10202.8	10649.1	12364.2	20549.6	28688.4	18919.5	11072	22719.2	2.05195	1.03699	0.000263377	0.00468324	10325.6	2788.9	1931.84	4209.46	6557.24	3070.65	0.468284	-1.09454	0.0626044	0.496192
Zfp462	869.228	734.185	524.228	236.29	174.703	350.389	709.214	253.794	0.357853	-1.48256	0.000263543	0.00468324	116.264	281.862	338.148	321.365	199.063	329.757	1.65654	0.728176	0.16208	0.736921
Nup93	2765.83	2497.07	2948.45	1548.8	1681.74	1626.43	2737.12	1618.99	0.591495	-0.757562	0.00026421	0.00468972	3222.04	3032.41	3488.75	1518.03	3127.23	2503.39	0.800514	-0.321002	0.45097	0.941715
Cltb	2616.41	2471.76	2900.55	4736.32	7724	4979.41	2662.91	5813.25	2.18305	1.12634	0.00026942	0.00477131	4753.48	4667.02	8022.59	5281.39	4710.25	6651.99	1.41224	0.497981	0.118434	0.660126
Cdk20	1491.98	913.09	950.884	439.097	494.11	539.405	1118.65	490.871	0.438807	-1.18834	0.000269291	0.00477131	493.646	659.596	429.07	595.16	576.621	512.115	0.888132	-0.171155	0.645992	0.981531
Cacnb2	0	0.843891	0.887019	9.56639	24.7055	34.3665	0.57697	22.8795	39.6546	5.30941	0.000271326	0.0047996	48.6022	68.0687	163.455	153.283	58.3355	158.369	2.7148	1.44085	0.00641553	0.112411
Snord52	119.969	81.8574	32.8197	15.3062	15.8821	8.96519	78.2153	13.3845	0.171124	-2.54689	0.000271874	0.00480383	30.4955	15.3394	14.3023	8.45698	22.9175	11.3797	0.49655	-1.00999	0.38604	0.923385
Ctso	368.631	654.016	714.05	1263.72	4095.82	1606.26	578.899	2321.93	4.01095	2.00394	0.000273001	0.00481827	290.66	373.899	508.754	495.791	332.279	502.273	1.5116	0.596073	0.0922754	0.591693
Nop2	4956.89	5118.2	4731.36	2351.42	1438.21	2681.34	4935.48	2156.99	0.437037	-1.19417	0.000274403	0.00483753	7594.33	3462.88	4950.65	3072	5528.6	4011.32	0.725558	-0.462836	0.297186	0.873163
Cdkl1	5.45313	24.4728	3.54807	53.5718	225.879	73.2157	11.158	117.555	10.5355	3.39719	0.000275331	0.00484839	7.62387	85.3256	122.591	132.14	46.4747	127.366	2.74054	1.45446	0.129292	0.67689
Spindoc	1611.94	1331.66	1237.39	662.951	825.87	700.032	1393.66	729.617	0.523524	-0.933672	0.000276166	0.00485758	1147.39	1045	839.751	998.981	1096.2	919.366	0.838688	-0.253794	0.400398	0.928374
Serpinb9b	41.4438	49.7896	90.4759	5.73983	17.6468	7.47099	60.5697	10.2859	0.169819	-2.55793	0.0002788	0.00489838	139.136	16.2981	32.691	11.6283	77.7169	22.1597	0.285134	-1.81029	0.0999021	0.613388
Orc1	580.213	589.036	563.257	127.233	303.525	197.981	577.502	209.58	0.362907	-1.46233	0.000281205	0.00493505	353.557	471.688	435.2	186.054	412.622	310.627	0.752811	-0.409641	0.414872	0.932489
Ube2i	9673.84	9392.51	9070.65	6144.49	5549.92	5818.41	9379	5837.61	0.622412	-0.684058	0.000284116	0.00498052	9735.68	11145.1	8111.47	7201.12	10440.4	7656.29	0.733335	-0.447455	0.0945486	0.597652
A4gnt	28.3563	23.6289	5.32211	0	0	0	19.1024	0	0	#NAME?	0.000285163	0.00499154	5.7179	17.2569	0	1.05712	11.4874	0.528561	0.0460123	-4.44184	0.0655916	0.50669
Plod2	9623.68	8043.13	8265.24	4317.31	3052.9	4963.72	8644.01	4111.31	0.475625	-1.0721	0.000285387	0.00499154	4012.06	9668.64	2264.88	10150.5	6840.35	6207.68	0.90751	-0.140015	0.825246	0.991242
Sgk3	708.906	773.848	1062.65	1528.71	3365.24	2147.16	848.468	2347.04	2.76621	1.46791	0.000286119	0.00499872	2065.12	2967.22	3000.43	2512.78	2516.17	2756.6	1.09556	0.131663	0.682646	0.986892
Phf19	2613.14	2435.47	2199.81	1033.17	697.048	1348.51	2416.14	1026.24	0.424746	-1.23533	0.000287114	0.00501048	2786.53	2136.02	3369.22	1460.94	2461.27	2415.08	0.981234	-0.0273309	0.950367	0.999569
E2f8	1368.73	1319.85	1251.58	759.571	619.402	795.66	1313.39	724.878	0.551915	-0.857483	0.000287503	0.00501164	1428.52	1295.22	1863.39	857.327	1361.87	1360.36	0.998888	-0.00160587	0.997127	0.999672
Nfil3	1776.63	1354.45	1343.83	773.921	598.226	817.326	1491.64	729.824	0.489278	-1.03127	0.000288616	0.00501978	2294.79	2835.88	1070.63	2615.32	2565.33	1842.98	0.718417	-0.477108	0.288173	0.867846
Pkdcc	1629.39	1788.21	1493.74	802.62	532.933	902.495	1637.11	746.016	0.45569	-1.13387	0.000288364	0.00501978	1145.49	1459.16	1205.48	1154.38	1302.33	1179.93	0.906018	-0.142388	0.639042	0.979893
Sil1	1121.16	1066.68	1299.48	1828.14	2894.07	2608.87	1162.44	2443.69	2.10221	1.07191	0.000295858	0.00513999	1676.3	2036.31	2392.58	3378.56	1856.3	2885.57	1.55447	0.636423	0.0480247	0.435008
Hsf2bp	45.8063	45.5701	36.3678	76.5311	585.874	174.074	42.5814	278.826	6.54808	2.71107	0.000298472	0.00517962	64.8029	54.6467	76.6196	84.5698	59.7248	80.5947	1.34943	0.432355	0.471635	0.947761
Zfp93	75.2531	82.7013	107.329	278.382	183.527	203.958	88.4279	221.956	2.51002	1.3277	0.000300825	0.00521464	229.669	291.449	309.543	512.705	260.559	411.124	1.57785	0.657962	0.125713	0.67272
Trf	3250.06	2820.28	3658.07	7237.93	5182.86	6610.33	3242.8	6343.71	1.95624	0.968085	0.00030143	0.0052193	0	0	2.04319	1.05712	0	1.55016	Inf	Inf	0.517882	NA
Serpina12	6.54375	3.37556	0	196.111	40.5876	12.7007	3.30644	83.1331	25.1428	4.65207	0.000303178	0.00524373	0.952984	3.83486	0	1.05712	2.39392	0.528561	0.220793	-2.17923	0.567177	NA
Ttc23	273.747	200.846	204.014	471.623	419.994	492.338	226.202	461.318	2.0394	1.02815	0.000308074	0.0053225	463.15	617.412	629.303	856.269	540.281	742.786	1.37481	0.459236	0.204292	0.791721
Tmem98	1379.64	1428.71	1315.45	600.769	831.164	765.029	1374.6	732.321	0.532752	-0.908463	0.000308854	0.00533005	3129.6	2203.13	1782.68	1452.49	2666.36	1617.59	0.606664	-0.721031	0.0268865	0.308616
Oas1f	0	0	0	107.144	10.5881	0.747099	0	39.4929	Inf	Inf	0.000309727	0.00533918	0	0	0	0	0	0	NA	NA	NA	NA
Neil2	193.041	79.3258	64.7524	25.8293	24.7055	9.71229	112.373	20.0824	0.178712	-2.48429	0.000312367	0.00537873	31.4485	59.4403	0	0	45.4444	0	0	#NAME?	1.77177e-05	0.00086628
Snord22	178.863	111.394	74.5096	20.0894	40.5876	30.6311	121.589	30.436	0.25032	-1.99816	0.00031304	0.00538437	66.7089	42.1834	31.6695	35.9422	54.4462	33.8058	0.620904	-0.687559	0.361979	0.914568
Tmem204	111.244	144.305	97.5721	264.032	238.232	290.621	117.707	264.295	2.24536	1.16695	0.000313797	0.00539141	0	0	0	0	0	0	NA	NA	NA	NA
Wnt3	0	0.843891	0	81.3143	28.2349	1.4942	0.281297	37.0145	131.585	7.03985	0.000314995	0.00540602	0	0	0	0	0	0	NA	NA	NA	NA
Gm7932	0	0	0	2.86992	26.4702	32.8723	0	20.7375	Inf	Inf	0.0003167	0.0054293	8.57686	2.87614	5.10798	4.22849	5.7265	4.66823	0.815198	-0.294777	0.877398	0.994504
Tnfrsf11b	16.3594	17.7217	40.8029	82.271	141.174	95.6287	24.9613	106.358	4.26091	2.09116	0.000319991	0.00547966	0	0	0	0	0	0	NA	NA	NA	NA
Olfml2a	11.9969	24.4728	5.32211	108.1	59.9991	73.9628	13.9306	80.6874	5.79209	2.53408	0.00032158	0.00549847	0	0.958715	2.04319	0	0.479357	1.0216	2.13118	1.09165	0.82292	NA
Phyh	199.584	362.029	476.329	1237.89	1621.74	684.343	345.981	1181.32	3.41442	1.77164	0.00032215	0.00549847	825.284	522.499	984.818	825.613	673.892	905.215	1.34327	0.425744	0.247853	0.842814
4930486L24Rik	74.1625	66.6674	120.635	166.455	352.936	352.631	87.1548	290.674	3.33514	1.73775	0.000321978	0.00549847	504.129	628.917	428.048	772.757	566.523	600.403	1.0598	0.0837965	0.839711	0.99178
Mga	453.7	691.991	538.42	1859.71	917.633	1720.57	561.37	1499.3	2.67079	1.41727	0.000323037	0.00550756	127.7	642.339	1639.66	2596.29	385.019	2117.98	5.50096	2.45968	9.99691e-05	0.00380485
Slc25a27	253.025	135.023	64.7524	22.0027	28.2349	40.3433	150.933	30.1936	0.200046	-2.32159	0.000323476	0.00550901	118.17	115.046	45.9718	101.484	116.608	73.7278	0.632271	-0.661385	0.288891	0.868335
Gclc	4201.09	3710.59	3022.96	1890.32	915.869	1524.08	3644.88	1443.42	0.396014	-1.33638	0.000324806	0.00552561	6118.16	4528.01	3892.28	4026.58	5323.08	3959.43	0.743823	-0.42697	0.147011	0.708112
Smc5	3282.78	2770.49	2390.52	1409.13	1081.75	1594.31	2814.6	1361.73	0.48381	-1.04749	0.000334953	0.00569201	3594.66	3715.02	2832.88	3006.46	3654.84	2919.67	0.798851	-0.324002	0.216769	0.805417
Kdm3a	4170.55	3335.06	3865.63	2189.75	1881.15	2275.66	3790.41	2115.52	0.558124	-0.841343	0.000335417	0.00569367	3146.75	7748.33	2849.23	7659.91	5447.54	5254.57	0.964576	-0.0520328	0.923997	0.999099
Clk4	1882.42	1594.11	1361.57	677.3	854.105	895.772	1612.7	809.059	0.501679	-0.995162	0.000337409	0.00572123	1540.98	1921.26	1053.26	1870.05	1731.12	1461.66	0.844342	-0.2441	0.520495	0.96485
Eml5	427.525	284.391	177.404	72.7046	61.7638	119.536	296.44	84.6681	0.285616	-1.80785	0.000338323	0.00573048	506.987	263.647	220.665	187.111	385.317	203.888	0.529143	-0.918271	0.0492449	0.440422
Cavin2	3093.01	2525.77	3300.6	5247.17	7545.77	5396.3	2973.12	6063.08	2.03929	1.02807	0.000339552	0.00574504	5782.71	5095.57	7495.44	5806.78	5439.14	6651.11	1.22282	0.290217	0.315108	0.884454
Aox1	212.672	200.002	112.651	62.1815	21.1762	49.3085	175.108	44.2221	0.252541	-1.98541	0.000343349	0.00580297	219.186	231.05	161.412	87.7412	225.118	124.577	0.553383	-0.85365	0.0880464	0.581684
Slc27a6	374.084	335.025	1136.27	2024.25	2193.5	3075.81	615.127	2431.18	3.95233	1.9827	0.000343923	0.0058061	4880.23	3984.42	6094.84	5174.62	4432.32	5634.73	1.27128	0.346282	0.224698	0.816911
Zfp703	7230.84	5556.18	4757.97	2727.38	1856.44	3058.62	5848.33	2547.48	0.435591	-1.19895	0.000344281	0.0058061	3038.11	3993.05	3087.26	3736.93	3515.58	3412.09	0.970564	-0.0431048	0.887001	0.996136
Lmo4	3953.52	3020.29	3531.22	2070.17	1607.62	1294.72	3501.67	1657.5	0.473346	-1.07903	0.000349501	0.00588774	2034.62	2095.75	1364.85	1308.72	2065.19	1336.78	0.647295	-0.627504	0.0213214	0.262549
Serpinb10	0	0	0.887019	63.1382	14.1174	5.22969	0.295673	27.4951	92.9916	6.53903	0.000350586	0.00589325	0	0	0	0	0	0	NA	NA	NA	NA
Cip2a	2857.44	2492.85	2719.6	993.948	1565.27	1409.78	2689.96	1323	0.491827	-1.02378	0.000350262	0.00589325	4996.49	4057.28	4974.15	3261.22	4526.89	4117.69	0.909606	-0.136686	0.682171	0.986892
Insc	3.27188	4.21946	31.9327	37.3089	340.583	162.12	13.1413	180.004	13.6976	3.77585	0.000351618	0.00590422	16.2007	125.592	37.799	3.17137	70.8962	20.4852	0.288946	-1.79113	0.159644	0.734386
Tnfsf10	45.8063	104.642	212.884	527.108	393.523	672.389	121.111	531.007	4.38446	2.1324	0.000353048	0.00592184	0	1.91743	10.216	0	0.958715	5.10798	5.32794	2.41358	0.490626	NA
Krtap15	0	0	0	62.1815	28.2349	0.747099	0	30.3878	Inf	Inf	0.000354967	0.00594761	0	0	0	0	0	0	NA	NA	NA	NA
Mir17hg	796.156	519.837	230.625	88.0108	127.057	175.568	515.539	130.212	0.252574	-1.98522	0.000355644	0.00595253	96.2514	54.6467	197.168	54.9704	75.4491	126.069	1.67092	0.74064	0.324472	0.893248
Lyrm7	20.7219	53.1651	37.2548	83.2276	322.936	161.373	37.0473	189.179	5.10643	2.35231	0.000360697	0.00603062	179.161	154.353	308.522	264.281	166.757	286.401	1.71748	0.78029	0.0535666	0.461282
Prss35	0	0.843891	0	1.91328	14.1174	100.111	0.281297	38.714	137.627	7.10462	0.000361093	0.00603076	4.76492	0	0	0	2.38246	0	0	#NAME?	0.450937	NA
Kif2c	2460.45	1940.11	1986.92	1044.65	638.814	1119.15	2129.16	934.206	0.438768	-1.18847	0.000364524	0.00608152	2348.15	1883.87	2419.14	1346.77	2116.01	1882.96	0.88986	-0.168349	0.656992	0.984291
Gm17634	0	0	0.887019	7.65311	33.5289	19.4246	0.295673	20.2022	68.3262	6.09437	0.000365614	0.00608664	5.7179	5.75229	4.08638	31.7137	5.7351	17.9	3.12114	1.64207	0.286482	0.866474
Tslp	16.3594	22.7851	34.5937	62.1815	128.822	101.605	24.5794	97.5362	3.96821	1.98849	0.000365257	0.00608664	126.747	158.188	96.03	199.796	142.467	147.913	1.03822	0.0541178	0.923162	0.999099
Ifi27l2a	449.338	1307.19	627.122	2372.46	18779.7	1423.97	794.549	7525.38	9.47127	3.24356	0.000366209	0.00609004	1.90597	0.958715	6.12957	1.05712	1.43234	3.59335	2.50872	1.32695	0.622394	NA
Zbtb8a	224.669	203.378	204.901	569.2	442.934	357.86	210.983	456.665	2.16447	1.11401	0.00036739	0.00610316	264.93	331.715	471.977	381.621	298.322	426.799	1.43066	0.516685	0.166477	0.74195
2610316D01Rik	0	0	0	2.86992	56.4697	11.9536	0	23.7644	Inf	Inf	0.000368033	0.00610731	0.952984	15.3394	14.3023	1.05712	8.14621	7.67973	0.942736	-0.0850736	0.967441	0.999569
Pla2g6	2341.57	1703.82	1582.44	780.617	451.758	928.644	1875.94	720.34	0.383988	-1.38087	0.000368489	0.00610835	2302.41	2223.26	2295.52	3142.83	2262.83	2719.18	1.20167	0.265038	0.382557	0.922452
Gm15408	0	0	0.887019	1.91328	58.2344	32.8723	0.295673	31.0067	104.868	6.71243	0.000376888	0.00623429	6.67089	10.5459	13.2807	0	8.60837	6.64037	0.771385	-0.374477	0.860574	0.99283
Ldlrad4	95.975	160.339	149.906	472.58	239.996	475.155	135.407	395.91	2.92386	1.54787	0.00037659	0.00623429	10.4828	62.3165	280.939	311.851	36.3996	296.395	8.1428	3.02552	4.65927e-05	0.00205859
Cnot6l	3597.97	3439.7	3204.8	5117.06	6545.2	6437	3414.16	6033.09	1.76708	0.821367	0.000379909	0.00627758	3946.31	6092.63	6285.88	6906.18	5019.47	6596.03	1.31409	0.394063	0.225156	0.817047
Gnai1	14.1781	29.5362	8.87019	302.298	89.9986	43.3317	17.5282	145.209	8.28435	3.05039	0.000381618	0.00629912	0	0	0	0	0	0	NA	NA	NA	NA
Cyp39a1	678.369	654.859	463.911	326.214	252.349	227.865	599.046	268.809	0.448729	-1.15608	0.000385555	0.00635737	336.403	667.265	245.183	298.109	501.834	271.646	0.541306	-0.885485	0.0522647	0.455185
Atic	7672.55	7603.46	7627.47	4669.36	4032.29	4977.92	7634.49	4559.86	0.59727	-0.743544	0.000387096	0.006376	11002.2	7304.45	7305.43	4713.71	9153.32	6009.57	0.656545	-0.607034	0.0935618	0.594495
Ssb	11931.4	11489.6	11087.7	7167.14	7579.3	6589.41	11502.9	7111.95	0.618274	-0.693683	0.000388384	0.00638671	14257.6	12941.7	13034.5	13119.9	13599.6	13077.2	0.961587	-0.0565102	0.824927	0.991242
Gtf2f1	6350.71	5631.28	5739.9	3224.83	1801.74	2980.18	5907.3	2668.92	0.4518	-1.14624	0.000388567	0.00638671	5455.83	5392.77	3522.46	3375.39	5424.3	3448.93	0.635829	-0.65329	0.0113073	0.168018
Mindy2	1880.24	1666.68	2309.8	3878.21	3539.95	3406.77	1952.24	3608.31	1.84829	0.886193	0.000390546	0.00641245	6761.42	10490.3	8008.29	11820.7	8625.84	9914.52	1.1494	0.200878	0.574776	0.971144
Ahi1	459.153	421.946	329.084	212.374	141.174	185.281	403.394	179.61	0.445246	-1.16733	0.000392516	0.00643801	368.805	447.72	395.357	321.365	408.262	358.361	0.877772	-0.188081	0.606588	0.977531
Ywhaz	38182.8	33702.5	34489.9	21572.2	19462.6	22938.9	35458.4	21324.6	0.601398	-0.733609	0.00039652	0.00649682	41980.8	34171.5	36940.9	31243.3	38076.2	34092.1	0.895365	-0.159452	0.569067	0.970384
Ckap2	1650.12	1285.25	1264	676.344	419.994	732.157	1399.79	609.498	0.435422	-1.19951	0.000397902	0.0065126	1630.56	1562.7	1924.69	1026.47	1596.63	1475.58	0.924181	-0.113752	0.767257	0.988736
Mrpl54	1511.61	1281.87	1523.9	1623.42	37434.1	4439.26	1439.12	14498.9	10.0748	3.33268	0.000399585	0.00653328	1703.94	1738.15	2413.01	1853.14	1721.04	2133.07	1.23941	0.30965	0.297423	0.873163
Pvalb	0	0.843891	0	142.539	10.5881	0.747099	0.281297	51.2915	182.339	7.51048	0.000401886	0.006564	0.952984	0	1.0216	0	0.476492	0.510798	1.072	0.1003	0.981686	NA
Ifit3	1846.43	1262.46	2737.34	3903.09	5357.57	7962.58	1948.74	5741.08	2.94604	1.55878	0.000405678	0.00661897	193.456	144.766	258.464	226.224	169.111	242.344	1.43305	0.519087	0.22567	0.817541
Nova1	15.2688	21.0973	7.09615	31.5691	107.645	153.902	14.4874	97.7056	6.74418	2.75364	0.000406539	0.00662608	34.3074	128.468	221.686	144.826	81.3876	183.256	2.25165	1.17098	0.0967768	0.603227
Plekha5	2327.39	1804.24	1635.66	777.748	478.228	1004.1	1922.43	753.359	0.391878	-1.35152	0.000409284	0.00666383	1966.01	2802.32	1453.73	1938.76	2384.16	1696.25	0.711464	-0.491138	0.146287	0.707873
Fa2h	0	0	3.54807	341.52	14.1174	1.4942	1.18269	119.044	100.655	6.65328	0.000410962	0.00668415	0	0.958715	0	0	0.479357	0	0	#NAME?	0.790865	NA
Prdm16	495.144	465.828	575.675	206.634	285.878	269.703	512.216	254.072	0.496025	-1.01152	0.000412551	0.00669599	1036.85	1347.95	365.731	698.758	1192.4	532.245	0.446364	-1.16371	0.00501494	0.0934086
Cacnb3	3913.16	3423.67	2788.79	1871.19	956.456	1377.65	3375.21	1401.76	0.415312	-1.26773	0.000412343	0.00669599	2088.94	3392.89	2464.09	3976.9	2740.92	3220.49	1.17497	0.232623	0.549414	0.967964
Cysrt1	1.09063	0.843891	0.887019	96.6205	38.8229	0.747099	0.940512	45.3969	48.2683	5.593	0.000413652	0.00670685	0.952984	0	0	0	0.476492	0	0	#NAME?	0.79155	NA
Nup133	2911.97	2633.78	2933.37	1634.9	1604.09	1844.59	2826.37	1694.53	0.59954	-0.738071	0.000419067	0.00678758	3759.52	4129.18	3710.43	2586.78	3944.35	3148.61	0.798257	-0.325075	0.297119	0.873163
Catsperz	59.9844	46.414	15.0793	0.956639	7.05872	2.9884	40.4926	3.66792	0.0905825	-3.46462	0.000420332	0.00680098	7.62387	1.91743	2.04319	0	4.77065	1.0216	0.214142	-2.22336	0.447811	NA
Nlgn2	2313.22	1897.91	1529.22	796.88	326.466	807.614	1913.45	643.653	0.336384	-1.57182	0.000425287	0.006874	808.13	1098.69	868.356	1203.01	953.409	1035.68	1.08629	0.119413	0.734226	0.986892
Rims2	0	0	3.54807	83.2276	7.05872	50.0556	1.18269	46.7806	39.5544	5.30577	0.000426814	0.00687724	14.2948	444.844	332.018	581.417	229.569	456.718	1.98946	0.992375	0.57719	0.972755
Trmt1	3991.69	3548.56	2761.29	1831.96	1376.45	1863.26	3433.85	1690.56	0.492322	-1.02232	0.000426097	0.00687724	4216.95	3500.27	2701.1	2657.61	3858.61	2679.35	0.694383	-0.526197	0.0567075	0.472823
Plxdc1	470.059	405.912	564.144	220.984	74.1165	155.397	480.038	150.166	0.31282	-1.6766	0.000426526	0.00687724	13.3418	19.1743	5.10798	10.5712	16.258	7.8396	0.482199	-1.0523	0.430367	0.937971
Mertk	920.488	699.586	1043.13	2477.7	1418.8	2738.86	887.736	2211.79	2.49149	1.31701	0.000428098	0.00688449	590.85	1722.81	2469.2	7800.51	1156.83	5134.85	4.43873	2.15015	0.000368262	0.0113107
Zmat1	165.775	204.222	136.601	346.303	488.816	337.689	168.866	390.936	2.31507	1.21106	0.00042815	0.00688449	250.635	418	358.58	477.819	334.317	418.2	1.25091	0.322975	0.449911	0.941715
Scel	17.45	10.1267	15.9663	286.035	38.8229	49.3085	14.5143	124.722	8.59303	3.10317	0.000429108	0.00689277	9.52984	20.133	56.1877	61.3131	14.8314	58.7504	3.96121	1.98594	0.0204771	0.257084
Ybx3	34518.3	31534.5	29422.4	12565.5	19782.1	15774.2	31825.1	16040.6	0.504024	-0.988437	0.00042989	0.0068982	34572.4	28976.2	25502.1	17045	31774.3	21273.6	0.669522	-0.578797	0.0701265	0.519348
Tmem140	1278.21	814.355	2426	3813.16	6250.49	4616.32	1506.19	4893.33	3.24882	1.69991	0.000430719	0.00690437	1339.9	3131.16	979.71	2637.52	2235.53	1808.62	0.809033	-0.30573	0.57564	0.97173
Mfap5	141.781	263.294	148.132	403.702	479.993	533.429	184.402	472.374	2.56165	1.35707	0.000436702	0.00699307	0.952984	0	0	0	0.476492	0	0	#NAME?	0.79155	NA
Gabbr2	54.5313	17.7217	34.5937	2.86992	7.05872	2.9884	35.6156	4.30568	0.120893	-3.0482	0.000441552	0.00706347	3.81194	0.958715	0	0	2.38533	0	0	#NAME?	0.445252	NA
1110032A03Rik	245.391	207.597	314.005	501.279	857.634	537.164	255.664	632.026	2.47209	1.30573	0.000444056	0.00709623	418.36	404.578	312.608	632.159	411.469	472.384	1.14804	0.199176	0.654654	0.983625
Htra1	27993.1	23127.7	26713.5	15682.2	11181	14599.1	25944.7	13820.8	0.5327	-0.908606	0.000448196	0.00715503	16382.7	13313.7	13351.2	24610.9	14848.2	18981.1	1.27834	0.354271	0.339522	0.901437
Nup50	7652.92	6777.29	6919.63	4071.46	3532.89	4595.41	7116.61	4066.58	0.571421	-0.807374	0.000451298	0.00719716	9430.73	7317.87	9442.61	7404.09	8374.3	8423.35	1.00586	0.00842505	0.977699	0.999569
Mppe1	452.609	653.172	539.307	1011.17	2557.02	1299.2	548.363	1622.46	2.95874	1.56498	0.000452735	0.00721268	708.067	1071.84	1647.83	1372.15	889.955	1509.99	1.6967	0.762734	0.0281418	0.318247
Slc45a2	0	0	0	0	82.9399	56.0324	0	46.3241	Inf	Inf	0.000454631	0.00722945	7.62387	1.91743	227.816	17.9711	4.77065	122.893	25.7603	4.68708	0.000100778	0.00380485
Stx3	1790.81	1384.83	1576.23	930.81	802.929	910.714	1583.95	881.484	0.556508	-0.845524	0.00045476	0.00722945	2174.71	2184.91	1661.11	1808.74	2179.81	1734.93	0.795907	-0.329329	0.22526	0.817047
Cdc45	2203.06	1847.28	2153.68	1028.39	1035.87	1317.88	2068.01	1127.38	0.545152	-0.875269	0.000455182	0.00722945	2246.18	1866.62	2464.09	1317.17	2056.4	1890.63	0.919389	-0.121253	0.753437	0.986892
Bora	1146.25	897.9	733.564	318.561	340.583	513.257	925.904	390.8	0.422074	-1.24443	0.000461267	0.00731115	1047.33	867.637	904.112	515.876	957.483	709.994	0.741521	-0.43144	0.269046	0.85779
Tonsl	1114.62	919.841	722.92	345.347	167.645	425.846	919.127	312.946	0.340482	-1.55435	0.00046097	0.00731115	841.485	586.733	1342.38	442.934	714.109	892.655	1.25003	0.321959	0.543906	0.966529
Nol9	3219.53	3335.06	2972.4	1989.81	1406.45	1760.16	3175.66	1718.81	0.541244	-0.885648	0.000463644	0.00734134	3797.64	2223.26	3060.7	1861.59	3010.45	2461.15	0.817534	-0.290649	0.469384	0.946526
Ccnb1	5011.42	4400.05	4650.64	2142.87	3047.6	2266.7	4687.37	2485.72	0.530302	-0.915113	0.000469541	0.00742715	8593.06	5342.92	7208.38	3438.82	6967.99	5323.6	0.764008	-0.38834	0.3696	0.916538
Mlph	142.872	317.303	2711.62	11588.7	5324.04	15143.7	1057.26	10685.5	10.1067	3.33725	0.000471855	0.00745617	13111.2	11116.3	13017.2	21722.8	12113.7	17370	1.43391	0.519954	0.131084	0.678563
Pde4d	1001.19	923.217	874.6	557.721	324.701	422.111	933.004	434.844	0.466069	-1.10138	0.000472961	0.00746606	831.955	881.059	669.145	821.384	856.507	745.265	0.870121	-0.200712	0.520814	0.96485
Hmgcll1	4.3625	5.06335	1.77404	2.86992	127.057	82.928	3.73329	70.9516	19.0051	4.24831	0.00048343	0.00762359	10.4828	5.75229	32.691	2.11425	8.11756	17.4026	2.14383	1.10019	0.492775	0.953371
Hoxb3	35.9906	33.7556	97.5721	171.238	238.232	227.865	55.7728	212.445	3.80912	1.92946	0.00048521	0.00764391	316.391	205.165	289.111	430.249	260.778	359.68	1.37926	0.463894	0.293775	0.872054
Efna4	679.459	555.28	460.363	296.558	190.585	135.225	565.034	207.456	0.367157	-1.44553	0.000488083	0.00768138	118.17	272.275	261.528	302.337	195.222	281.933	1.44416	0.530232	0.308713	0.877984
Aunip	536.588	508.022	546.404	165.499	307.054	230.106	530.338	234.22	0.441643	-1.17905	0.000491334	0.00772472	624.204	452.513	499.56	156.454	538.359	328.007	0.609272	-0.714841	0.204876	0.792018
2610301B20Rik	353.363	308.864	366.339	584.506	1267.04	778.477	342.855	876.674	2.55698	1.35444	0.000493103	0.00773171	993.009	920.366	930.673	878.469	956.688	904.571	0.945524	-0.080814	0.782731	0.989575
Fam102a	2158.35	2236.31	1866.29	4401.5	3179.95	5078.03	2086.98	4219.83	2.02198	1.01577	0.000493041	0.00773171	2282.4	2676.73	3939.27	3212.6	2479.56	3575.93	1.44216	0.528234	0.0681071	0.514342
Dcaf15	1595.58	1654.03	1561.15	971.945	889.398	1042.2	1603.59	967.849	0.603552	-0.72845	0.000493377	0.00773171	1192.18	1189.76	1230	761.128	1190.97	995.565	0.835925	-0.258555	0.467617	0.946008
Kif20b	2628.41	1940.95	2190.94	1022.65	575.285	1163.23	2253.43	920.389	0.408439	-1.29181	0.000493768	0.00773171	3052.41	3506.98	3637.9	2790.8	3279.69	3214.35	0.980077	-0.0290326	0.922148	0.999099
Fhl2	4904.54	3843.92	3367.12	1467.48	2317.02	1872.23	4038.53	1885.58	0.466898	-1.09882	0.000505433	0.00790641	3024.77	2486.91	1677.46	2552.95	2755.84	2115.21	0.767536	-0.381694	0.257316	0.846686
Utp14b	491.872	524.056	442.622	141.583	127.057	271.197	486.184	179.945	0.370118	-1.43394	0.000507585	0.00793211	1103.56	759.302	884.702	757.957	931.429	821.329	0.881795	-0.181485	0.599872	0.976373
Atf1	5023.42	4238.86	4219.55	2683.37	2682.31	2779.95	4493.94	2715.21	0.604194	-0.726917	0.000508865	0.00794412	5131.82	3948.95	4300.92	3769.7	4540.38	4035.31	0.88876	-0.170135	0.561521	0.969197
Hint3	130.875	157.808	206.675	371.176	2851.72	342.918	165.119	1188.61	7.19846	2.84769	0.000511272	0.00795886	227.763	250.225	332.018	345.679	238.994	338.849	1.41781	0.503668	0.17134	0.748856
Prpsap1	4643.88	3730	3673.14	2377.25	2216.44	2365.31	4015.67	2319.67	0.577653	-0.791725	0.000510852	0.00795886	5373.88	4113.84	4106.81	3745.39	4743.86	3926.1	0.827617	-0.272965	0.347838	0.907216
Gtse1	2277.23	1564.57	1801.53	794.967	310.584	791.925	1881.11	632.492	0.336233	-1.57247	0.000511345	0.00795886	2476.81	1877.16	3051.51	1555.03	2176.98	2303.27	1.05801	0.0813502	0.839966	0.99178
Bmp2	434.069	461.608	487.86	269.772	266.467	248.784	461.179	261.674	0.567403	-0.817555	0.000513998	0.00797621	41.9313	28.7614	0	0	35.3464	0	0	#NAME?	8.08784e-05	0.00321075
Prr3	1017.55	905.495	658.168	465.883	266.467	351.136	860.405	361.162	0.419758	-1.25237	0.000513046	0.00797621	634.687	611.66	400.465	432.363	623.174	416.414	0.668215	-0.581615	0.0701758	0.519348
Gm17399	91.6125	86.0769	34.5937	9.56639	19.4115	14.942	70.761	14.6399	0.206893	-2.27304	0.000513896	0.00797621	53.3671	39.3073	48.015	27.4852	46.3372	37.7501	0.814682	-0.295691	0.707684	0.986892
Irf9	1809.35	1619.43	2424.22	3811.25	3989.94	3494.18	1951	3765.12	1.92984	0.948485	0.000521693	0.00808754	436.467	449.637	658.929	563.446	443.052	611.188	1.37949	0.46414	0.155473	0.726907
Ccdc3	11.9969	21.9412	21.2884	252.553	89.9986	35.8607	18.4088	126.137	6.852	2.77653	0.000524774	0.00812668	1.90597	0	0	0	0.952984	0	0	#NAME?	0.635646	NA
Mpzl3	150.506	160.339	130.392	320.474	652.931	292.863	147.079	422.089	2.86981	1.52096	0.000525755	0.00812668	154.383	237.761	574.137	319.251	196.072	446.694	2.27821	1.1879	0.0119426	0.175742
Morc4	1330.56	1194.11	952.658	401.788	416.464	678.366	1159.11	498.873	0.430393	-1.21627	0.000525785	0.00812668	2464.42	1648.99	1430.23	1043.38	2056.7	1236.81	0.601354	-0.733713	0.0385554	0.384081
Me3	334.822	135.023	566.805	918.374	2274.67	1255.13	345.55	1482.72	4.29091	2.10128	0.000531272	0.00817142	648.029	794.774	890.831	1666.03	721.402	1278.43	1.77214	0.825496	0.0398927	0.393863
Fam92a	281.381	308.02	433.752	691.65	2650.55	838.245	341.051	1393.48	4.08584	2.03063	0.000530245	0.00817142	1236.97	1224.28	1474.16	1288.63	1230.63	1381.4	1.12252	0.166736	0.559592	0.968467
Lsm14b	5671.25	4672.62	4317.12	2614.49	1302.33	2234.57	4887	2050.47	0.419576	-1.253	0.000531151	0.00817142	3341.16	4107.13	3343.68	4817.31	3724.15	4080.49	1.09569	0.131834	0.682128	0.986892
Mcpt4	350.091	312.24	262.558	121.493	51.1757	20.9188	308.296	64.5292	0.209309	-2.25629	0.000531308	0.00817142	0	0	0	0	0	0	NA	NA	NA	NA
Gm5886	40.3531	10.1267	14.1923	0	1.76468	0	21.5574	0.588226	0.0272866	-5.19567	0.000530903	0.00817142	0	0	0	0	0	0	NA	NA	NA	NA
Tpd52	3159.54	2685.26	4359.7	6091.88	12568	7858.73	3401.5	8839.55	2.59872	1.3778	0.000532	0.00817398	2895.17	5554.79	4726.92	6167.25	4224.98	5447.09	1.28926	0.366541	0.347084	0.907216
Smc3	7797.97	6847.33	5959.88	4135.55	3084.66	3810.95	6868.39	3677.05	0.535359	-0.901422	0.000534025	0.00819699	6164.85	7706.15	6419.7	5961.11	6935.5	6190.41	0.892569	-0.163965	0.556302	0.968467
Aadacl2fm1	0	0	0.887019	95.6639	21.1762	0.747099	0.295673	39.1957	132.564	7.05055	0.000536082	0.00822046	0	0	0	0	0	0	NA	NA	NA	NA
Fstl4	0	2.53167	0.887019	79.401	7.05872	18.6775	1.13956	35.0457	30.7536	4.94269	0.000544855	0.00834675	67.6619	727.664	179.801	378.45	397.663	279.125	0.701914	-0.510634	0.548745	0.967104
Lrba	513.684	699.586	950.884	1987.9	1298.8	1956.65	721.385	1747.78	2.42282	1.27669	0.000549402	0.00840812	3408.82	3264.42	2910.52	3210.48	3336.62	3060.5	0.917246	-0.12462	0.639288	0.979893
Atp5a1	34103.8	33667.9	35342.4	52351.1	149876	90205.5	34371.4	97477.5	2.83601	1.50386	0.000549962	0.00840841	76581.8	82038.2	158150	109073	79310	133611	1.68467	0.75247	0.0132969	0.192004
Ucn2	222.488	121.52	54.9952	5.73983	29.9995	24.6543	133.001	20.1312	0.151361	-2.72393	0.00055453	0.00846993	32.4015	22.0504	19.4103	27.4852	27.2259	23.4478	0.861228	-0.215533	0.819497	0.99063
Hint2	592.209	536.715	664.377	1223.54	5339.92	1339.55	597.767	2634.34	4.40696	2.13978	0.000555461	0.00847583	1056.86	886.811	1293.34	1300.26	971.835	1296.8	1.33438	0.416173	0.15831	0.731244
Cfap221	0	0.843891	3.54807	1.91328	91.7633	70.9744	1.46399	54.8837	37.4891	5.2284	0.000558798	0.00851245	1.90597	0	18.3887	4.22849	0.952984	11.3086	11.8665	3.56883	0.118162	0.659894
Sf3a3	4271.98	4010.17	3917.07	2729.29	2237.61	2250.26	4066.41	2405.72	0.591609	-0.757285	0.000558956	0.00851245	3987.28	3695.85	3538.81	2783.4	3841.56	3161.11	0.822869	-0.281265	0.326385	0.894241
Ppan	2734.2	2358.68	2058.77	1238.85	749.989	1261.85	2383.88	1083.56	0.454537	-1.13753	0.000564988	0.00859588	2244.28	1023.91	1569.17	926.039	1634.09	1247.6	0.763485	-0.389328	0.401831	0.928374
Atg12	1638.12	1398.33	1775.81	2775.21	8530.46	3872.21	1604.09	5059.29	3.154	1.65718	0.000569654	0.00865841	3464.1	3445.62	4049.6	4549.86	3454.86	4299.73	1.24455	0.315619	0.23329	0.823179
Ephb6	91.6125	83.5452	104.668	1497.14	119.998	348.895	93.2753	655.345	7.02592	2.81269	0.000573101	0.00870229	60.038	54.6467	304.435	513.762	57.3424	409.099	7.13432	2.83478	1.73723e-09	2.75041e-07
Nrg1	4.3625	11.8145	7.98317	101.404	19.4115	59.0208	8.05338	59.9453	7.4435	2.89598	0.00057855	0.00877646	14.2948	153.394	152.218	158.568	83.8446	155.393	1.85335	0.890133	0.329416	0.895058
Fer	1438.53	1334.19	1556.72	782.531	769.4	933.126	1443.15	828.352	0.57399	-0.800903	0.000581761	0.00881657	2586.4	3044.88	1869.52	2005.36	2815.64	1937.44	0.6881	-0.53931	0.0532051	0.460062
Iffo2	5070.32	4528.32	3738.78	2294.98	1681.74	2580.48	4445.81	2185.73	0.491639	-1.02433	0.000586046	0.00887286	5367.21	4565.4	5315.36	4442.03	4966.3	4878.69	0.98236	-0.0256768	0.927414	0.999099
St3gal2	3849.91	3502.15	3487.76	1833.88	802.929	1645.11	3613.27	1427.31	0.395018	-1.34001	0.000586985	0.00887844	4603.87	6245.07	3932.12	4215.81	5424.47	4073.96	0.751035	-0.413048	0.163383	0.738909
Slc15a5	0	0	0	0.956639	45.8817	26.1485	0	24.3289	Inf	Inf	0.000588802	0.00889361	0	0	17.3671	0	0	8.68356	Inf	Inf	0.123778	0.669272
B3glct	1172.42	988.196	1043.13	616.076	619.402	659.688	1067.92	631.722	0.591546	-0.757438	0.000589132	0.00889361	646.123	1107.32	1131.93	1141.69	876.719	1136.81	1.29666	0.374804	0.313466	0.882451
Alk	23.9938	23.6289	17.7404	1.91328	3.52936	1.4942	21.7877	2.31228	0.106128	-3.23613	0.000592904	0.00894187	6.67089	6.711	7.15117	0	6.69095	3.57558	0.534391	-0.904031	0.701022	0.986892
Pced1a	684.913	574.69	588.093	314.734	277.055	375.044	615.899	322.278	0.523264	-0.934389	0.000594285	0.00894933	526.047	832.164	529.186	1099.41	679.106	814.297	1.19907	0.261919	0.570013	0.970389
Slc25a29	442.794	340.932	375.209	211.417	97.0574	108.329	386.312	138.935	0.359644	-1.47536	0.00059455	0.00894933	578.461	1147.58	123.613	168.083	863.021	145.848	0.168997	-2.56493	1.78441e-08	2.12699e-06
Cul4a	6525.21	6044.79	6090.27	3582.61	3569.95	4208.41	6220.09	3786.99	0.608832	-0.715884	0.000596024	0.00895419	7544.77	9945.71	7214.51	8875.6	8745.24	8045.05	0.919935	-0.120396	0.688476	0.986892
Gstcd	1499.61	1445.59	1370.44	788.271	832.929	943.586	1438.55	854.928	0.5943	-0.750736	0.000596006	0.00895419	1812.58	1815.81	1671.33	1148.04	1814.19	1409.68	0.777031	-0.363956	0.260224	0.84985
Spred3	290.106	267.513	202.24	70.7913	58.2344	129.248	253.287	86.0913	0.339897	-1.55683	0.00060544	0.00908686	173.443	246.39	73.5549	139.54	209.916	106.548	0.507571	-0.978318	0.0692953	0.517148
Eml1	2198.7	1913.1	1485.76	453.447	1011.16	705.261	1865.85	723.29	0.387646	-1.36719	0.000608624	0.00912583	170.584	139.972	388.206	279.08	155.278	333.643	2.14868	1.10345	0.009044	0.145966
Plxdc2	100.338	113.081	215.546	538.588	331.76	378.032	142.988	416.127	2.91022	1.54113	0.000610587	0.00914277	0	0	0	0	0	0	NA	NA	NA	NA
Pex14	2586.96	2434.63	2490.75	1581.32	1387.04	1628.68	2504.11	1532.35	0.611932	-0.708557	0.000610929	0.00914277	3285.89	2563.6	2212.78	2238.99	2924.75	2225.88	0.761051	-0.393935	0.173882	0.751043
Paqr3	166.866	178.061	170.308	72.7046	82.9399	90.399	171.745	82.0145	0.477537	-1.06632	0.000612509	0.0091488	376.429	184.073	182.866	96.1982	280.251	139.532	0.497882	-1.00612	0.0740236	0.533841
C77080	6577.56	4528.32	3943.69	2221.32	719.989	1754.19	5016.52	1565.16	0.312002	-1.68037	0.000612013	0.0091488	3905.33	4021.81	1425.13	1953.56	3963.57	1689.34	0.426218	-1.23034	4.6068e-05	0.00204219
Trdmt1	247.572	243.885	446.17	444.837	1944.68	1433.68	312.542	1274.4	4.07752	2.02769	0.00061678	0.00919493	1054	583.857	1097.19	854.155	818.929	975.674	1.1914	0.252662	0.527799	0.965265
Ankrd26	780.888	826.169	598.738	335.78	220.585	396.709	735.265	317.692	0.432078	-1.21064	0.00061658	0.00919493	703.302	671.1	672.21	344.622	687.201	508.416	0.739836	-0.434724	0.301956	0.875678
Tenm4	173.409	108.862	105.555	487.886	211.762	510.269	129.276	403.305	3.11973	1.64142	0.000619442	0.00922577	428.843	1765.95	2193.37	3445.16	1097.4	2819.26	2.56905	1.36123	0.0197941	0.251425
Mmp9	363.178	841.359	282.959	171.238	100.587	149.42	495.832	140.415	0.283191	-1.82016	0.000626255	0.00931831	0	0.958715	0	1.05712	0.479357	0.528561	1.10265	0.140969	0.978404	NA
BC147527	54.5313	110.55	169.421	314.734	981.162	291.369	111.501	529.088	4.74516	2.24646	0.000628353	0.00933168	6.67089	5.75229	10.216	25.3709	6.21159	17.7934	2.86456	1.51831	0.266086	0.854812
Src	7751.07	7435.52	6505.4	3327.19	921.163	2436.29	7230.66	2228.21	0.308162	-1.69824	0.000627988	0.00933168	6049.54	6005.39	3902.49	5362.78	6027.47	4632.64	0.768588	-0.379717	0.200366	0.787585
Adamts8	22.9031	45.5701	85.1538	116.71	307.054	274.932	51.209	232.899	4.54801	2.18523	0.000635782	0.00943299	710.926	1005.69	345.299	323.48	858.309	334.389	0.389591	-1.35997	0.000117466	0.00427995
Mbp	137.419	442.199	350.372	1122.14	970.574	849.451	309.997	980.721	3.16365	1.66159	0.000637944	0.00945605	35.2604	62.3165	226.794	86.6841	48.7884	156.739	3.21263	1.68375	0.0149149	0.207699
Myh10	1857.33	2061.63	1620.58	651.471	188.821	732.904	1846.51	524.399	0.283994	-1.81607	0.000640003	0.00947753	1234.11	1616.39	28.6047	171.254	1425.25	99.9293	0.0701133	-3.83417	6.07281e-09	8.50129e-07
Cgref1	186.497	139.242	124.183	39.2222	61.7638	64.9976	149.974	55.3279	0.368917	-1.43863	0.000642409	0.00950411	56.2261	77.6559	67.4253	38.0564	66.941	52.7409	0.787871	-0.343969	0.621821	0.978672
Cachd1	1157.15	1209.3	902.098	423.791	116.469	396.709	1089.52	312.323	0.286662	-1.80258	0.000643086	0.00950508	2534.94	1659.54	1005.25	733.643	2097.24	869.446	0.414568	-1.27032	0.000433935	0.0129482
Ruvbl1	3839	3632.11	3572.91	1968.76	2477.61	2120.27	3681.34	2188.88	0.594588	-0.750038	0.000646445	0.00954565	5067.02	3320.03	3996.48	2735.83	4193.52	3366.16	0.802704	-0.31706	0.375928	0.919797
Tcap	6.54375	2.53167	4.43509	244.9	31.7642	3.73549	4.50351	93.4664	20.7542	4.37533	0.000649685	0.00957825	0	0	1.0216	2.11425	0	1.56792	Inf	Inf	0.515765	NA
Kif21a	1509.43	1075.96	734.451	489.799	247.055	441.535	1106.61	392.797	0.354954	-1.4943	0.000649885	0.00957825	1062.58	1522.44	1612.08	1988.45	1292.51	1800.26	1.39284	0.478034	0.151665	0.718302
6530402F18Rik	133.056	156.12	245.704	353	458.817	779.224	178.293	530.347	2.97457	1.57268	0.000652085	0.00960158	538.436	382.527	888.788	682.901	460.482	785.845	1.70657	0.771101	0.0347534	0.362271
Pim3	5357.15	4677.69	4437.75	2756.08	3114.66	2816.56	4824.2	2895.77	0.600259	-0.736344	0.000654568	0.00962902	3736.65	4332.43	3047.42	3681.96	4034.54	3364.69	0.833971	-0.261932	0.356127	0.909221
Col17a1	39.2625	64.9796	60.3173	2114.17	148.233	42.5846	54.8531	768.33	14.007	3.80808	0.0006566	0.00964978	19.0597	18.2156	17.3671	45.4563	18.6376	31.4117	1.68539	0.753084	0.458526	0.944739
Snx18	7912.48	6644.8	6092.04	3511.82	2317.02	3929.74	6883.11	3252.86	0.472586	-1.08135	0.000659206	0.00967894	6341.16	6533.64	3776.84	4005.44	6437.4	3891.14	0.604458	-0.726286	0.00484923	0.091023
Calcrl	231.213	384.814	256.348	730.872	1325.27	538.658	290.792	864.935	2.97441	1.57261	0.000664674	0.00975001	1.90597	0	0	0	0.952984	0	0	#NAME?	0.635646	NA
Tgtp1	149.416	124.896	1013.86	3206.65	2500.55	2448.99	429.391	2718.73	6.33159	2.66257	0.000669709	0.00981462	50.5081	0.958715	18.3887	9.5141	25.7334	13.9514	0.542151	-0.883233	0.577951	0.973027
Rgs5	666.372	1263.3	681.23	2324.63	3063.48	1654.82	870.302	2347.65	2.69751	1.43163	0.000672177	0.00983925	1.90597	29.7202	4.08638	3.17137	15.8131	3.62887	0.229486	-2.12352	0.232877	0.823127
Il34	2121.27	1764.58	1555.83	973.859	806.458	1075.82	1813.89	952.046	0.524864	-0.929984	0.000673096	0.00983925	1043.52	929.953	537.359	899.611	986.735	718.485	0.728144	-0.457705	0.221314	0.811793
Il17rc	3939.34	3016.07	3984.49	2025.2	1519.39	2103.08	3646.63	1882.56	0.516246	-0.953869	0.000673288	0.00983925	3764.29	2603.87	3049.46	2490.58	3184.08	2770.02	0.86996	-0.200978	0.535979	0.965491
Serbp1	32929.2	33340.4	29701.8	19499.2	21313.8	19953.5	31990.5	20255.5	0.633172	-0.65933	0.000675097	0.00985641	38026	30726.8	32625.7	24703.9	34376.4	28664.8	0.833851	-0.262138	0.379767	0.921054
B630019K06Rik	17.45	35.4434	57.6562	127.233	160.586	118.789	36.8499	135.536	3.67805	1.87894	0.000676719	0.00987083	70.5208	50.8119	110.332	93.0268	60.6663	101.68	1.67605	0.745061	0.203016	0.790332
Lrpprc	4390.86	4176.42	3603.96	2166.79	1508.8	2404.16	4057.08	2026.58	0.499518	-1.00139	0.000680459	0.00991608	10052.1	8172.08	8064.47	5840.6	9112.08	6952.54	0.763002	-0.390241	0.206847	0.794259
Gzmg	211.581	13.5023	1882.25	6.69647	0	0	702.446	2.23216	0.00317769	-8.2978	0.000682966	0.00994329	0	0	0	0	0	0	NA	NA	NA	NA
Socs3	6087.87	5060.81	7334.76	3613.23	2599.37	3189.37	6161.15	3133.99	0.50867	-0.975199	0.000684574	0.00995738	2015.56	1528.19	1951.25	2133.27	1771.88	2042.26	1.1526	0.204889	0.498125	0.954824
Incenp	4460.66	3940.13	4671.93	2294.98	1349.98	2392.96	4357.57	2012.64	0.461872	-1.11444	0.000686432	0.00997508	5767.46	4822.33	5610.6	2457.81	5294.9	4034.21	0.761905	-0.392318	0.355443	0.908615
Fam43a	1957.67	2297.07	1890.24	3245.88	3508.18	3435.16	2048.33	3396.41	1.65814	0.729563	0.000687603	0.00998277	1584.81	3320.99	4406.14	4902.94	2452.9	4654.54	1.89757	0.92415	0.0216109	0.264888
Klhl26	1408	1121.53	966.85	641.905	328.23	491.591	1165.46	487.242	0.418069	-1.25819	0.000688932	0.00999272	828.143	1321.11	668.123	1010.61	1074.63	839.366	0.781078	-0.356462	0.366132	0.915649
Mboat2	448.247	480.174	381.418	757.658	2417.61	1060.88	436.613	1412.05	3.2341	1.69336	0.000691961	0.0100273	721.409	1143.75	1506.85	2697.78	932.578	2102.32	2.25431	1.17268	0.00454431	0.0869565
Gm4841	11.9969	9.2828	97.5721	158.802	409.406	463.948	39.6172	344.052	8.6844	3.11843	0.000693697	0.0100338	0	0	0	0	0	0	NA	NA	NA	NA
Naa16	1936.95	1546.01	1101.68	651.471	730.577	775.489	1528.21	719.179	0.470602	-1.08742	0.000693389	0.0100338	918.677	1227.15	1010.36	1050.78	1072.92	1030.57	0.960531	-0.0580958	0.854492	0.992566
Wdr46	1926.04	2210.15	2024.18	1216.84	1023.51	1310.41	2053.46	1183.59	0.576389	-0.794885	0.000695171	0.0100457	3064.8	2172.45	1934.9	1594.14	2618.62	1764.52	0.673836	-0.569531	0.0776272	0.546884
Smagp	280.291	301.269	383.192	706	1134.69	559.577	321.584	800.088	2.48796	1.31496	0.000698927	0.0100719	16.2007	6.711	51.0798	41.2278	11.4559	46.1538	4.02883	2.01036	0.0370691	0.376323
Vps25	2673.12	2361.21	2696.54	3976.75	6075.79	4720.92	2576.96	4924.49	1.91097	0.934306	0.000698506	0.0100719	3831.95	3732.28	4722.84	4791.94	3782.11	4757.39	1.25786	0.330977	0.198951	0.784816
Gabre	402.441	208.441	151.68	94.7073	29.9995	58.2737	254.187	60.9935	0.239955	-2.05916	0.000697953	0.0100719	87.6745	152.436	87.8572	191.339	120.055	139.598	1.16278	0.217584	0.723979	0.986892
Dmpk	4161.83	2371.33	2173.2	1352.69	359.995	464.695	2902.12	725.793	0.250091	-1.99948	0.000702864	0.0101193	1899.3	1832.1	1868.5	3655.53	1865.7	2762.01	1.48042	0.566003	0.145046	0.706709
Manea	475.513	543.466	841.781	1215.89	1459.39	1398.57	620.253	1357.95	2.18935	1.1305	0.000709544	0.010206	2368.17	1884.83	2475.33	2454.64	2126.5	2464.98	1.15917	0.213097	0.458753	0.944739
Slc22a15	171.228	156.12	154.341	381.699	252.349	394.468	160.563	342.839	2.13523	1.09439	0.00071054	0.0102109	310.673	297.202	862.226	899.611	303.937	880.919	2.89836	1.53524	1.01909e-06	7.3657e-05
Hsd17b4	1988.21	2183.99	3140.93	4179.56	5532.27	5497.9	2437.71	5069.91	2.07978	1.05643	0.000713453	0.0102433	4027.31	4935.46	7130.74	6200.02	4481.39	6665.38	1.48735	0.572742	0.0421511	0.40562
Thbs1	20324.9	16112.4	31382.7	85447	40520.6	58848.2	22606.7	61605.3	2.72509	1.4463	0.000714913	0.0102548	69197.1	138161	115170	223359	103679	169265	1.63258	0.707153	0.114443	0.649582
Bace2	107.972	199.158	1032.49	1764.04	4081.7	2946.56	446.54	2930.77	6.56328	2.71442	0.000719782	0.0103151	5046.05	4941.22	3430.52	4033.98	4993.63	3732.25	0.747402	-0.420045	0.119214	0.662527
Emc1	4894.73	3901.31	3230.52	1969.72	1521.15	2285.38	4008.85	1925.42	0.480291	-1.05802	0.000721196	0.0103259	4132.14	3290.31	3113.82	2491.64	3711.22	2802.73	0.755204	-0.405062	0.178309	0.757623
Asf1b	1910.78	1810.15	2135.94	1118.31	1267.04	1134.84	1952.29	1173.4	0.601038	-0.734473	0.000722615	0.0103367	3001.9	3251.96	3520.42	1314	3126.93	2417.21	0.77303	-0.371404	0.422969	0.935116
Zfp131	3103.92	2383.99	2072.08	1190.06	1196.45	1474.03	2520	1286.85	0.510654	-0.969582	0.000725281	0.0103653	3453.61	3317.15	2191.32	2203.04	3385.38	2197.18	0.64902	-0.623664	0.0177686	0.231898
Kif2a	2749.47	2483.57	2228.19	1544.97	1515.86	1394.83	2487.08	1485.22	0.597176	-0.743772	0.00072672	0.0103763	2879.92	2842.59	2579.53	2327.78	2861.25	2453.66	0.857546	-0.221714	0.408138	0.929072
Ptgs2os	7.63438	13.5023	21.2884	0	0	0	14.1417	0	0	#NAME?	0.000728053	0.0103858	6.67089	0	0	0	3.33544	0	0	#NAME?	0.39168	NA
Nr2c1	392.625	356.122	353.033	598.856	635.285	800.143	367.26	678.094	1.84636	0.884684	0.000731265	0.010422	948.219	646.174	895.939	1008.5	797.196	952.217	1.19446	0.256355	0.457564	0.944739
Tent5a	1045.91	822.794	1311.9	1969.72	2249.97	2026.13	1060.2	2081.94	1.96372	0.97359	0.000734633	0.0104604	403.112	601.114	264.593	563.446	502.113	414.02	0.824555	-0.278313	0.561227	0.968976
Dlx3	1406.91	973.006	698.971	408.485	75.8812	73.2157	1026.29	185.861	0.181099	-2.46515	0.000738095	0.0105001	179.161	262.688	227.816	727.3	220.924	477.558	2.16164	1.11212	0.056786	0.472831
Prrt2	113.425	81.8574	31.0457	9.56639	10.5881	20.1717	75.4427	13.442	0.178176	-2.48863	0.000740509	0.0105248	20.9656	19.1743	13.2807	16.914	20.07	15.0974	0.752236	-0.410743	0.705373	0.986892
Krtap9-3	0	0	0	96.6205	35.2936	0	0	43.9714	Inf	Inf	0.000750015	0.0106405	0	0	0	0	0	0	NA	NA	NA	NA
Klk4	16.3594	9.2828	145.471	4.7832	0	0.747099	57.0377	1.84343	0.0323195	-4.95145	0.000749751	0.0106405	2016.51	322.128	116.462	177.597	1169.32	147.029	0.125739	-2.9915	1.94475e-05	0.000937073
Loxl4	1162.61	983.133	663.49	6086.14	1155.86	4342.89	936.41	3861.63	4.12387	2.044	0.000756796	0.0107269	1650.57	1956.74	6134.68	6574.25	1803.65	6354.46	3.52311	1.81685	3.14247e-11	6.7406e-09
Trim12a	145.053	394.941	345.937	884.891	820.576	797.154	295.31	834.207	2.82485	1.49817	0.000760647	0.0107717	25.7306	20.133	68.4469	105.712	22.9318	87.0796	3.79733	1.92499	0.00670206	0.116511
Slc18b1	56.7125	75.9502	62.0913	179.848	116.469	189.016	64.918	161.778	2.49203	1.31732	0.000761657	0.0107762	356.416	360.477	599.676	418.621	358.446	509.149	1.42043	0.506329	0.171438	0.748856
Tmem62	272.656	270.045	285.62	501.279	569.991	436.306	276.107	502.525	1.82004	0.863968	0.00076648	0.0108235	648.982	480.316	827.492	685.016	564.649	756.254	1.33933	0.421516	0.223776	0.816459
Tatdn2	7000.72	6121.59	6964.87	4003.53	4397.58	4162.83	6695.73	4187.98	0.625471	-0.676985	0.000765954	0.0108235	7932.64	5491.52	5864.98	5606.98	6712.08	5735.98	0.854576	-0.22672	0.460654	0.945319
Plekhg4	70.8906	61.604	29.2716	3.82656	1.76468	13.4478	53.9221	6.34634	0.117695	-3.08688	0.000767088	0.0108235	23.8246	28.7614	10.216	33.8279	26.293	22.0219	0.837558	-0.255738	0.808944	0.990409
Itpr2	800.519	939.251	662.603	1321.12	1856.44	1557.7	800.791	1578.42	1.97108	0.978985	0.000768578	0.0108346	978.715	1464.92	961.321	968.324	1221.82	964.823	0.789663	-0.34069	0.314733	0.884122
Sgo2a	1574.86	1313.94	1172.64	632.338	358.23	719.456	1353.81	570.008	0.421039	-1.24797	0.00077695	0.0109427	1759.21	2302.83	2115.72	1102.58	2031.02	1609.15	0.792287	-0.335905	0.401203	0.928374
Olfr920	5.45313	8.43891	5.32211	37.3089	21.1762	48.5614	6.40472	35.6822	5.57123	2.478	0.000780433	0.010962	1.90597	1.91743	13.2807	0	1.9117	6.64037	3.47354	1.79641	0.498804	0.955438
Ar	617.294	416.038	369.887	173.152	44.117	20.1717	467.74	79.1468	0.169211	-2.5631	0.000779998	0.010962	197.268	169.692	4.08638	4.22849	183.48	4.15744	0.0226588	-5.46379	3.63012e-13	1.20692e-10
Ntn3	43.625	25.3167	38.1418	8.60975	1.76468	5.22969	35.6945	5.20137	0.145719	-2.77874	0.000780061	0.010962	8.57686	7.66972	7.15117	0	8.12329	3.57558	0.440165	-1.18388	0.597748	0.976373
Hspd1	28510	28441.7	21941.3	11683.4	10579.3	16576.6	26297.7	12946.4	0.492304	-1.02238	0.000784918	0.0110151	50064.1	33861.8	43522	21906.8	41962.9	32714.4	0.779602	-0.359191	0.376718	0.919839
Pabpc4	10977.1	10283.7	7819.96	4980.26	3051.13	5232.68	9693.58	4421.36	0.456112	-1.13254	0.000786481	0.0110271	13791.6	9522.91	10922.9	8990.83	11657.2	9956.86	0.854135	-0.227464	0.472072	0.948234
Josd1	5027.78	4018.61	4084.72	2482.48	2758.19	2479.62	4377.04	2573.43	0.587939	-0.766261	0.0007898	0.0110536	5312.89	5049.55	4813.76	4708.42	5181.22	4761.09	0.918913	-0.121999	0.635561	0.979093
Mtdh	26184.8	19745.4	17733.3	9770.15	12799.2	9837.8	21221.2	10802.4	0.509039	-0.974152	0.000789776	0.0110536	17880.8	14480.4	15378.1	14445.6	16180.6	14911.8	0.921585	-0.117811	0.665668	0.985921
Mtmr10	1043.73	943.47	1354.48	2695.81	1725.86	2861.39	1113.89	2427.68	2.17946	1.12397	0.000797973	0.011158	3500.31	2494.58	4732.03	4232.72	2997.44	4482.37	1.4954	0.580531	0.0592056	0.482136
Gm2560	0	0	0	1.91328	37.0583	17.9304	0	18.9673	Inf	Inf	0.000805144	0.0112481	0	0	0	0	0	0	NA	NA	NA	NA
Lhfpl2	10727.4	9033.01	9531.9	5042.44	4187.58	6316.72	9764.1	5182.25	0.530745	-0.913909	0.000807924	0.0112768	12458.4	9560.3	10584.7	8781.52	11009.3	9683.13	0.879539	-0.185181	0.529947	0.965265
Spin4	16.3594	26.1606	32.8197	60.2683	261.173	80.6867	25.1132	134.042	5.33753	2.41617	0.000809285	0.0112857	56.2261	75.7385	157.326	76.1128	65.9823	116.719	1.76895	0.822893	0.19472	0.780934
Rarg	11441.7	9138.5	7816.41	4797.55	1731.15	3560.67	9465.55	3363.12	0.355301	-1.49288	0.000812643	0.0113224	5710.28	6300.67	5325.58	7256.09	6005.48	6290.83	1.04752	0.0669725	0.821728	0.990706
Tecta	9.81563	41.3507	4.43509	0	0	0	18.5338	0	0	#NAME?	0.000815028	0.0113454	0	0	0	0	0	0	NA	NA	NA	NA
Chac1	3996.05	1678.5	1614.37	1072.39	483.522	613.368	2429.64	723.094	0.297614	-1.74849	0.000819566	0.0113984	6319.24	5534.66	2229.12	4078.38	5926.95	3153.75	0.532104	-0.910221	0.0135562	0.194626
Pax2	1.09063	3.37556	21.2884	47.832	74.1165	165.109	8.58488	95.6858	11.1459	3.47843	0.000821117	0.0114098	250.635	33.555	396.379	562.389	142.095	479.384	3.37369	1.75433	0.020807	0.258609
Ccnd2	598.753	1475.12	1200.14	4918.08	2219.97	2956.27	1091.34	3364.77	3.08317	1.62441	0.000825297	0.0114415	197.268	1019.11	5947.73	7709.6	608.191	6828.66	11.2278	3.48901	1.20564e-08	1.55668e-06
Zfp174	28.3563	21.0973	22.1755	61.2249	63.5285	93.3874	23.8763	72.7136	3.04542	1.60664	0.000825608	0.0114415	58.132	106.417	83.7708	160.683	82.2747	122.227	1.48559	0.57104	0.369823	0.916538
Zdhhc12	634.744	531.651	486.973	300.385	174.703	272.691	551.123	249.26	0.452276	-1.14472	0.000825544	0.0114415	214.421	267.481	268.68	298.109	240.951	283.394	1.17615	0.234068	0.550139	0.968467
Fermt2	9944.32	8930.05	8443.53	5778.1	5486.39	5876.68	9105.97	5713.72	0.62747	-0.672381	0.000837371	0.0115942	10258.9	14422.9	9170.86	12542.8	12340.9	10856.8	0.879743	-0.184846	0.571561	0.970389
Zfp711	4.3625	3.37556	4.43509	25.8293	24.7055	23.1601	4.05772	24.5649	6.05388	2.59786	0.000840781	0.0116178	1.90597	79.5733	41.8854	26.4281	40.7396	34.1567	0.838415	-0.254263	0.850889	0.992325
Trim30a	547.494	967.099	1294.16	2185.92	2297.61	2454.22	936.251	2312.58	2.47005	1.30454	0.000841314	0.0116178	2.85895	0.958715	10.216	7.39986	1.90883	8.80791	4.61429	2.20611	0.261892	0.850526
Bcl2l1	6593.92	5013.56	5397.51	12984.5	8620.46	11531.5	5668.33	11045.5	1.94863	0.962459	0.000840549	0.0116178	5751.26	6708.13	11144.6	11335.5	6229.69	11240.1	1.80427	0.851416	0.00125922	0.0308404
Il1r1	1579.23	1520.69	2119.09	969.075	769.4	979.447	1739.67	905.974	0.520774	-0.94127	0.00085049	0.011734	5154.69	3889.51	2467.15	4592.14	4522.1	3529.65	0.780533	-0.357468	0.353992	0.907599
Taf7	137.419	203.378	180.065	392.222	398.818	304.816	173.62	365.285	2.10393	1.07309	0.000852005	0.0117445	186.785	214.752	297.284	227.281	200.768	262.283	1.30639	0.385591	0.350306	0.907514
Polr3g	626.019	604.226	582.771	382.656	277.055	245.048	604.339	301.586	0.499035	-1.00279	0.000853982	0.0117613	699.49	934.747	674.253	788.614	817.119	731.433	0.895137	-0.159819	0.63302	0.978672
Ddr2	12964.3	10759.6	10546.7	3861.95	2846.43	6770.96	11423.5	4493.11	0.393322	-1.34622	0.000857322	0.0117969	19160.7	16086.3	11088.4	10376.7	17623.5	10732.6	0.608992	-0.715505	0.00741767	0.125187
D7Ertd443e	56.7125	19.4095	46.125	120.537	121.763	192.004	40.749	144.768	3.55268	1.82891	0.000860655	0.0118323	57.179	49.8532	87.8572	149.054	53.5161	118.456	2.21346	1.1463	0.0576837	0.4753
Cox8b	1.09063	6.75113	0	79.401	165.88	2.9884	2.61392	82.7564	31.6599	4.98459	0.000866687	0.0119047	0	0	0	0	0	0	NA	NA	NA	NA
Eif1a	5159.75	5115.67	6830.04	8823.08	22023.2	13909.5	5701.82	14918.6	2.61646	1.38762	0.000868508	0.0119192	17543.5	14534.1	19108.9	17161.3	16038.8	18135.1	1.1307	0.177221	0.51443	0.962692
Gm3604	23.9938	28.6923	27.4976	61.2249	95.2927	73.9628	26.7279	76.8268	2.87441	1.52326	0.000873093	0.0119715	65.7559	64.2339	39.8422	60.256	64.9949	50.0491	0.770047	-0.376982	0.573333	0.971055
Rnf113a1	66.5281	71.7307	99.3461	217.157	185.291	155.397	79.2017	185.948	2.34778	1.2313	0.000876419	0.0120066	447.902	572.353	306.479	614.188	510.128	460.333	0.902389	-0.148179	0.740265	0.986892
Ubxn2a	1186.6	1275.96	1190.38	1980.24	1867.03	1878.95	1217.65	1908.74	1.56757	0.648526	0.000881442	0.0120647	2815.11	2672.9	2954.45	3307.74	2744.01	3131.1	1.14107	0.190384	0.478851	0.95001
Tmprss11b	10.9063	6.75113	26.6106	0	0	0	14.756	0	0	#NAME?	0.000887507	0.0121371	0.952984	0	0	1.05712	0.476492	0.528561	1.10928	0.149619	0.977706	NA
Tspan8	7.63438	21.9412	24.8365	145.409	139.41	35.1136	18.1374	106.644	5.87981	2.55577	0.000890835	0.0121628	0	0	0	0	0	0	NA	NA	NA	NA
Ankrd33b	512.594	490.301	430.204	217.157	40.5876	62.0092	477.699	106.585	0.223121	-2.1641	0.00089095	0.0121628	28.5895	36.4312	4.08638	0	32.5103	2.04319	0.0628474	-3.992	0.00799206	0.132527
Slitrk6	0	0	0	53.5718	3.52936	5.22969	0	20.7769	Inf	Inf	0.000893895	0.0121819	0	0	0	0	0	0	NA	NA	NA	NA
Rasl12	30.5375	41.3507	40.8029	177.935	135.88	67.986	37.5637	127.267	3.38804	1.76045	0.000893922	0.0121819	0	5.75229	1.0216	2.11425	2.87614	1.56792	0.545147	-0.875284	0.78939	NA
Tspan7	379.538	654.016	1454.71	2678.59	2567.61	3088.51	829.421	2778.23	3.34961	1.74399	0.000904977	0.012311	1750.63	1608.72	987.883	644.845	1679.68	816.364	0.486024	-1.0409	0.0023402	0.0512723
Cox4i2	51.2594	65.8235	79.8317	208.547	324.701	114.306	65.6382	215.851	3.2885	1.71743	0.000904709	0.012311	0	0	4.08638	0	0	2.04319	Inf	Inf	0.464535	NA
Zmym1	651.103	674.269	602.286	376.916	314.113	398.204	642.553	363.077	0.565055	-0.823537	0.000905806	0.0123115	712.832	577.146	722.268	401.707	644.989	561.987	0.871313	-0.198737	0.628271	0.978672
Ttc30b	94.8844	108.018	131.279	273.599	275.29	192.752	111.394	247.213	2.21928	1.15009	0.000911082	0.0123724	116.264	189.826	207.384	383.736	153.045	295.56	1.9312	0.949496	0.065581	0.50669
Creb3l1	571.488	498.74	690.101	188.458	33.5289	187.522	586.776	136.503	0.232632	-2.10388	0.000916658	0.0124373	1.90597	1.91743	0	0	1.9117	0	0	#NAME?	0.49238	NA
Abce1	8392.36	8359.58	7671.82	4414.89	5429.92	5095.96	8141.26	4980.26	0.611731	-0.709031	0.000920799	0.0124826	17850.3	13086.5	13127.5	8914.72	15468.4	11021.1	0.712492	-0.489055	0.143743	0.704363
Rab11fip1	1228.04	951.065	748.644	509.889	176.468	281.656	975.918	322.671	0.330633	-1.5967	0.000923018	0.0125017	711.879	647.132	481.171	433.42	679.506	457.296	0.672983	-0.571358	0.0747787	0.536398
Cenpt	1218.23	937.563	991.687	491.712	370.583	629.057	1049.16	497.117	0.473825	-1.07758	0.000923892	0.0125027	1027.32	1089.1	928.63	622.645	1058.21	775.638	0.732973	-0.448169	0.192503	0.776965
Lbp	8.725	79.3258	31.9327	264.989	338.818	129.248	39.9945	244.352	6.10964	2.61109	0.000928905	0.0125269	3.81194	0	140.98	38.0564	1.90597	89.5183	46.9674	5.55359	1.03893e-05	0.000541834
9430018G01Rik	33.8094	37.1312	12.4183	78.4444	107.645	131.489	27.7863	105.86	3.80978	1.92971	0.000927486	0.0125269	46.6962	24.9266	253.356	316.08	35.8114	284.718	7.95048	2.99104	1.65698e-08	2.02167e-06
Rtp4	849.597	723.215	1634.78	2146.7	3289.36	3136.32	1069.2	2857.46	2.67253	1.41821	0.000928496	0.0125269	121.029	77.6559	211.47	219.882	99.3424	215.676	2.17103	1.11838	0.0205375	0.257183
Ttll12	4450.84	4172.2	3620.81	2254.8	1162.92	2053.77	4081.28	1823.83	0.446877	-1.16205	0.000928379	0.0125269	4792.56	4070.7	4392.86	3814.1	4431.63	4103.48	0.925953	-0.11099	0.689959	0.986892
Wee1	1710.1	1159.51	1543.41	2930.19	2403.49	3329.82	1471.01	2887.83	1.96317	0.973184	0.000935649	0.012596	2006.98	2919.29	2627.54	3660.82	2463.14	3144.18	1.27649	0.352188	0.30644	0.876661
Tpsab1	35.9906	32.9117	24.8365	3.82656	0	5.97679	31.2463	3.26778	0.104581	-3.2573	0.000935247	0.012596	0	0	0	0	0	0	NA	NA	NA	NA
Scpep1	13338.3	10979	15223.9	7566.06	4374.64	6676.82	13180.4	6205.84	0.470838	-1.0867	0.000947743	0.0127478	33302	16371	15660	19979.6	24836.5	17819.8	0.717485	-0.47898	0.227304	0.818658
Lgals7	10405.7	8471.82	6549.75	2651.8	1051.75	145.684	8475.74	1283.08	0.151383	-2.72373	0.000961844	0.0129263	1389.45	4203.96	21.4535	38.0564	2796.71	29.755	0.0106393	-6.55446	2.81323e-31	7.48264e-28
Zkscan14	165.775	187.344	244.817	413.268	637.049	363.837	199.312	471.385	2.36506	1.24188	0.00096472	0.0129537	263.024	412.247	275.831	644.845	337.635	460.338	1.36342	0.447227	0.383618	0.922452
Mtbp	2183.43	1678.5	1874.27	844.712	907.045	1221.51	1912.07	991.088	0.518333	-0.948048	0.000966672	0.0129688	4760.15	3294.14	3676.72	2278.1	4027.15	2977.41	0.739335	-0.435701	0.235941	0.825601
Xcl1	6.54375	31.224	42.5769	97.5772	474.699	76.9512	26.7815	216.409	8.08053	3.01445	0.000970339	0.0129955	0.952984	0	0	0	0.476492	0	0	#NAME?	0.79155	NA
Pou3f1	6.54375	5.90724	12.4183	125.32	22.9408	36.6078	8.28975	61.6228	7.43361	2.89406	0.000970319	0.0129955	7.62387	17.2569	9.19436	4.22849	12.4404	6.71142	0.539488	-0.890338	0.554598	0.968467
Glrp1	95.975	75.1063	56.7692	0.956639	19.4115	10.4594	75.9502	10.2758	0.135297	-2.8858	0.000973595	0.0130279	8.57686	24.9266	0	0	16.7517	0	0	#NAME?	0.00616241	0.109126
Sv2a	134.147	81.0135	48.786	1.91328	1.76468	20.9188	87.9821	8.19891	0.0931883	-3.42371	0.000975124	0.0130372	22.8716	78.6146	15.3239	7.39986	50.7431	11.3619	0.22391	-2.15901	0.040046	0.394923
Elovl3	0	0.843891	0	59.3116	14.1174	2.2413	0.281297	25.2235	89.6684	6.48653	0.000976258	0.0130411	0	0	0	0	0	0	NA	NA	NA	NA
Gm15133	2.18125	5.06335	3.54807	13.3929	121.763	14.1949	3.59756	49.7836	13.8382	3.79058	0.000977452	0.0130458	0	0	0	2.11425	0	1.05712	Inf	Inf	0.597013	NA
Chrd	0	11.8145	2.66106	43.0488	42.3523	96.3758	4.82518	60.5923	12.5575	3.65048	0.000979379	0.0130492	0	0.958715	31.6695	228.339	0.479357	130.004	271.205	8.08324	4.14216e-06	0.000243746
Grina	13185.7	9363.81	10434.9	5630.78	3635.24	6203.16	10994.8	5156.39	0.468985	-1.09239	0.000979285	0.0130492	9871.01	7359.09	8671.3	7831.17	8615.05	8251.23	0.95777	-0.0622496	0.831598	0.991342
Mcm3	8656.29	8730.05	9008.56	4204.43	4699.34	5993.23	8798.3	4965.67	0.564389	-0.825238	0.000980326	0.0130506	10637.2	11455.7	10593.9	4226.38	11046.4	7410.16	0.670819	-0.576005	0.190648	0.774332
Letmd1	2000.21	1611.83	1362.46	828.449	562.933	929.391	1658.17	773.591	0.466534	-1.09995	0.000983609	0.0130831	1434.24	1214.69	1332.16	1058.18	1324.47	1195.17	0.902379	-0.148195	0.632792	0.978672
Bpgm	803.791	1037.14	1169.98	1965.89	2890.54	1701.14	1003.64	2185.86	2.17794	1.12296	0.000988437	0.0131249	2023.18	1742.94	2073.84	1711.48	1883.06	1892.66	1.0051	0.00733321	0.979995	0.999569
Zfp9	175.591	159.495	153.454	55.4851	81.1752	81.4338	162.847	72.698	0.44642	-1.16353	0.000988029	0.0131249	230.622	112.17	89.9004	121.569	171.396	105.735	0.616904	-0.696883	0.220834	0.811516
Acadvl	2577.15	2394.12	2527.12	3712.72	4282.88	3860.26	2499.46	3951.95	1.58112	0.660948	0.000990844	0.0131456	4522.86	4066.87	6059.08	5494.92	4294.86	5777	1.3451	0.427708	0.107673	0.630532
Fam25c	1.09063	59.9163	26.6106	1043.69	308.819	43.3317	29.2058	465.281	15.9311	3.99378	0.000992663	0.0131473	0	0	0	0	0	0	NA	NA	NA	NA
Acta2	1160.43	2078.5	2864.18	4025.54	6839.9	5655.54	2034.37	5506.99	2.70698	1.43668	0.000992665	0.0131473	366.899	440.05	2737.88	3266.51	403.474	3002.19	7.44085	2.89547	5.43955e-22	6.57642e-19
Cfap77	5.45313	25.3167	13.3053	56.4417	67.0578	93.3874	14.6917	72.2956	4.92084	2.29891	0.000996958	0.0131817	58.132	86.2843	83.7708	61.3131	72.2082	72.542	1.00462	0.00665375	0.991102	0.999569
Rgs2	874.681	759.502	1469.79	2137.13	3072.31	2194.23	1034.66	2467.89	2.38522	1.25412	0.000996468	0.0131817	204.892	136.137	289.111	155.397	170.515	222.254	1.30343	0.382316	0.460153	0.944816
Sulf2	5751.96	4335.91	6987.05	13852.1	9066.92	20759.6	5691.64	14559.6	2.55806	1.35505	0.00100083	0.0132216	12204.9	14938.7	28138.8	28921.8	13571.8	28530.3	2.10218	1.07189	6.82758e-05	0.00279385
Alox12b	0	0	0	76.5311	7.05872	0.747099	0	28.1123	Inf	Inf	0.00100305	0.0132354	0	0	0	1.05712	0	0.528561	Inf	Inf	0.751598	NA
9330188P03Rik	318.463	228.694	207.562	427.618	647.637	573.025	251.573	549.427	2.18396	1.12695	0.00100358	0.0132354	653.747	549.344	632.367	671.273	601.545	651.82	1.08358	0.115801	0.717406	0.986892
Fbn1	675.097	883.554	694.536	1566.97	1194.69	2233.83	751.062	1665.16	2.21708	1.14866	0.00100539	0.0132455	200.127	98.7476	194.103	99.3695	149.437	146.736	0.981927	-0.0263125	0.965531	0.999569
Nsun2	10387.1	10557.1	10416.3	6562.54	6929.9	7164.68	10453.5	6885.71	0.6587	-0.602307	0.00100604	0.0132455	13119.7	15232.1	14493.4	15699.3	14175.9	15096.4	1.06493	0.0907601	0.731315	0.986892
Mgll	894.313	964.567	2060.54	4486.64	3536.42	2791.16	1306.47	3604.74	2.75913	1.46422	0.00100868	0.013269	10410.4	7097.36	6241.95	12428.6	8753.88	9335.27	1.06641	0.092769	0.820294	0.99063
Cebpz	4171.64	3864.18	3242.94	2382.03	1999.38	2192.74	3759.59	2191.38	0.582879	-0.778732	0.00101195	0.0132896	4300.82	4476.24	3166.95	3051.91	4388.53	3109.43	0.708536	-0.497087	0.0559494	0.469709
Tert	88.3406	119.833	29.2716	18.1761	1.76468	2.2413	79.1483	7.39404	0.0934201	-3.42012	0.00101125	0.0132896	38.1194	97.7889	11.2375	11.6283	67.9541	11.4329	0.168245	-2.57136	0.00426667	0.0824745
Sec61a1	14018.9	13641.5	13128.8	8833.61	6855.78	8647.67	13596.4	8112.35	0.596655	-0.745031	0.00101341	0.0132975	17169.9	14849.5	14980.7	11015.2	16009.7	12997.9	0.811878	-0.300665	0.311981	0.881393
Sema5a	968.475	1091.99	3215.44	5967.51	4274.05	9569.59	1758.64	6603.72	3.75502	1.90882	0.00102414	0.013427	24194.4	24651.4	26552.3	54792.8	24422.9	40672.5	1.66534	0.735821	0.0587845	0.480953
Hoxa10	9.81563	11.8145	3.54807	52.6151	52.9404	29.1369	8.39272	44.8975	5.34957	2.41942	0.00102517	0.0134291	0	0.958715	90.922	103.598	0.479357	97.26	202.897	7.6646	2.35315e-06	0.000150282
1700052K11Rik	135.238	139.242	180.952	290.818	321.172	279.415	151.81	297.135	1.95728	0.968847	0.00102819	0.0134573	394.535	365.27	406.595	665.987	379.903	536.291	1.41165	0.497386	0.209372	0.797378
Gm13205	137.419	124.896	86.9278	29.6558	17.6468	50.8027	116.414	32.7018	0.280909	-1.83183	0.00102965	0.0134652	227.763	111.211	60.2741	46.5134	169.487	53.3938	0.315032	-1.66643	0.00583068	0.103805
Mtln	269.384	237.133	329.084	573.983	3848.77	505.039	278.534	1642.6	5.89729	2.56005	0.00103092	0.0134705	255.4	277.069	501.603	397.478	266.234	449.541	1.68852	0.755756	0.0384889	0.384081
Tlr3	523.5	492.832	1058.21	1579.41	1574.09	2409.39	691.515	1854.3	2.6815	1.42304	0.00103244	0.0134789	907.241	1725.69	2156.59	2160.76	1316.46	2158.67	1.63975	0.713477	0.0638099	0.501838
Hsf1	3602.33	3157.84	2807.41	1478.01	797.635	1741.49	3189.2	1339.04	0.419869	-1.25199	0.00103508	0.0134907	3322.1	2080.41	2640.82	2094.16	2701.26	2367.49	0.876441	-0.190271	0.587544	0.975039
Kremen1	5464.03	5118.2	5286.63	2211.75	959.986	2703	5289.62	1958.25	0.370205	-1.4336	0.00103452	0.0134907	4232.2	3531.9	2370.1	3174.54	3882.05	2772.32	0.714138	-0.485726	0.112441	0.645474
Ncapd2	8718.46	6903.03	6528.46	3657.23	1499.98	3352.98	7383.31	2836.73	0.384208	-1.38004	0.00103623	0.0134944	7203.61	8100.18	8129.86	5275.04	7651.89	6702.45	0.87592	-0.191128	0.556232	0.968467
Capza2	129633	112356	105939	30586.6	70721.3	33437.2	115976	44915	0.387278	-1.36856	0.0010374	0.0134983	92114.5	107683	42942.8	45645.5	99898.7	44294.1	0.443391	-1.17335	7.49337e-06	0.000401832
Agmo	21.8125	13.5023	27.4976	87.0542	114.704	46.3201	20.9374	82.6928	3.94952	1.98168	0.00103966	0.0135164	0	0	7.15117	1.05712	0	4.10414	Inf	Inf	0.244835	NA
Mapk11	1657.75	1552.76	1088.37	771.051	739.401	758.305	1432.96	756.252	0.527755	-0.922059	0.001041	0.0135226	1043.52	1036.37	776.412	723.072	1039.94	749.742	0.720945	-0.472039	0.107228	0.629315
A830019P07Rik	43.625	38.819	23.9495	64.0948	430.582	116.547	35.4645	203.741	5.74494	2.52229	0.00104542	0.0135687	154.383	204.206	174.693	299.166	179.295	236.929	1.32145	0.402123	0.404066	0.928374
Gm550	26.175	16.0339	9.75721	0.956639	0	0.747099	17.322	0.567913	0.0327855	-4.9308	0.00104733	0.0135821	11.4358	9.58715	7.15117	2.11425	10.5115	4.63271	0.440728	-1.18204	0.479011	0.950016
Rab17	4.3625	17.7217	5.32211	26.7859	204.703	39.5962	9.13544	90.3616	9.89133	3.30616	0.00105702	0.0136956	7.62387	41.2247	77.6412	46.5134	24.4243	62.0773	2.54162	1.34575	0.171892	0.749178
Ovgp1	181.044	109.706	48.786	6.69647	3.52936	31.3782	113.179	13.868	0.122532	-3.02877	0.00105784	0.0136956	126.747	88.2017	44.9502	42.2849	107.474	43.6176	0.405842	-1.30101	0.0323097	0.348772
Sgpp2	61.075	73.4185	25.7235	3.82656	3.52936	14.1949	53.4057	7.1836	0.13451	-2.89421	0.00106464	0.0137722	147.713	195.578	48.015	16.914	171.645	32.4645	0.189137	-2.4025	0.000353069	0.0108944
Mxi1	4727.86	3218.6	3913.53	2378.2	1704.68	2037.34	3953.33	2040.07	0.51604	-0.954446	0.00106649	0.0137846	3400.25	7458.8	1651.92	9119.8	5429.52	5385.86	0.991958	-0.0116492	0.992098	0.999569
Stil	874.681	783.131	808.961	377.872	215.291	460.96	822.258	351.374	0.427329	-1.22658	0.00106984	0.0138164	1363.72	1561.75	1463.95	875.298	1462.73	1169.62	0.799614	-0.322624	0.374977	0.918552
Gucy1b1	20.7219	49.7896	31.0457	105.23	158.821	85.1693	33.8524	116.407	3.43866	1.78185	0.00107687	0.0138853	0	0	0	0	0	0	NA	NA	NA	NA
Mkrn2	1876.97	1535.88	1561.15	1010.21	1018.22	978.7	1658	1002.38	0.60457	-0.726019	0.00107696	0.0138853	2655.01	2345.97	1970.66	1849.96	2500.49	1910.31	0.763973	-0.388406	0.157729	0.730572
Gabbr1	1353.47	1032.92	632.444	391.265	172.939	428.088	1006.28	330.764	0.3287	-1.60515	0.00109792	0.0141438	733.798	1133.2	537.359	1219.92	933.499	878.639	0.941232	-0.0873776	0.852465	0.992509
Gpr63	0	0.843891	0.887019	12.4363	14.1174	20.1717	0.57697	15.5751	26.9947	4.7546	0.00110562	0.0141963	32.4015	30.6789	68.4469	12.6855	31.5402	40.5662	1.28618	0.363087	0.721705	0.986892
Sncg	8.725	43.8823	2.66106	392.222	153.527	51.5498	18.4228	199.1	10.8072	3.43393	0.00110531	0.0141963	0	0	1.0216	0	0	0.510798	Inf	Inf	0.755461	NA
Sh3pxd2a	6234.01	6654.08	4364.13	3194.22	1441.74	2341.41	5750.74	2325.79	0.404433	-1.30603	0.00110363	0.0141963	4773.5	5196.23	4838.28	4252.8	4984.87	4545.54	0.911868	-0.133103	0.618932	0.978672
Zan	22.9031	17.7217	7.98317	0.956639	0	0	16.2027	0.31888	0.0196807	-5.66708	0.00110565	0.0141963	0.952984	6.711	0	2.11425	3.83199	1.05712	0.275868	-1.85795	0.556932	NA
Fam210a	1863.88	1578.08	1917.73	2568.58	4141.7	4008.93	1786.56	3573.07	1.99997	0.999978	0.00110855	0.0142219	4362.76	6553.77	7764.12	8786.8	5458.27	8275.46	1.51613	0.600397	0.0602545	0.487358
Insig1	1450.53	1639.68	1794.44	2659.46	3151.72	2554.33	1628.22	2788.5	1.71261	0.776197	0.00111273	0.0142636	2585.45	3978.67	10126.1	4132.29	3282.06	7129.17	2.17217	1.11913	0.0153626	0.209343
Arl6ip1	3426.74	3666.71	5888.03	8990.49	13648	7998.44	4327.16	10212.3	2.36005	1.23882	0.00111557	0.0142883	7794.46	3822.4	11186.5	5638.69	5808.43	8412.58	1.44834	0.534401	0.244884	0.839516
Pfdn1	4977.61	4272.62	4603.63	7872.18	42482.9	10126.2	4617.95	20160.4	4.36566	2.1262	0.00112397	0.0143722	4869.75	7542.21	8966.54	10869.3	6205.98	9917.94	1.59813	0.676382	0.0412991	0.40206
Wasf1	339.184	357.81	306.908	115.753	104.116	198.728	334.634	139.533	0.41697	-1.26198	0.00112312	0.0143722	898.664	430.463	389.228	497.905	664.563	443.566	0.667455	-0.583257	0.196464	0.782103
Adcy6	5978.81	5159.55	3662.5	2424.12	1083.51	2221.12	4933.62	1909.59	0.387056	-1.36939	0.00112586	0.0143845	1946.95	3669.96	3459.12	4236.95	2808.45	3848.03	1.37016	0.454346	0.235463	0.825601
Prune2	2730.93	1404.23	2971.51	699.303	783.518	1222.25	2368.89	901.691	0.380639	-1.39351	0.00112943	0.0144183	4116.89	1230.99	433.156	827.727	2673.94	630.442	0.235773	-2.08453	0.000219348	0.00729116
4833420G17Rik	1714.46	1461.62	1157.56	819.84	575.285	772.5	1444.55	722.542	0.500186	-0.999464	0.00113065	0.0144221	858.639	1119.78	606.828	1094.12	989.209	850.475	0.859753	-0.218006	0.586167	0.975039
Hnrnpm	18044.4	17449.1	14909	10726.8	7238.71	9391.03	16800.8	9118.85	0.542761	-0.88161	0.00113361	0.014448	17675.9	19918.3	16727.6	17282.9	18797.1	17005.3	0.904674	-0.14453	0.574806	0.971144
Crybg1	999.013	1022.8	1718.16	3842.82	2017.03	3503.89	1246.65	3121.25	2.5037	1.32406	0.00114109	0.0144721	350.698	1220.44	1928.77	2150.19	785.571	2039.48	2.59618	1.37639	0.00998548	0.154956
Dnajc18	718.722	710.556	685.665	1019.78	1300.57	1315.64	704.981	1212	1.71919	0.781728	0.00113964	0.0144721	1085.45	1315.36	1653.96	1680.83	1200.4	1667.39	1.38903	0.474077	0.103326	0.620655
U2af1	5572	5149.42	4379.21	3054.55	3176.42	2933.11	5033.55	3054.69	0.606867	-0.720547	0.00113896	0.0144721	5437.73	4748.51	4753.48	3587.87	5093.12	4170.68	0.818885	-0.288268	0.330747	0.896866
Cdc7	1513.79	1236.3	890.567	356.826	548.815	641.758	1213.55	515.8	0.425033	-1.23435	0.00113832	0.0144721	1013.97	1068.01	1297.43	650.13	1040.99	973.778	0.935433	-0.0962932	0.814047	0.99063
Kif26b	1255.31	1357.82	1177.07	367.349	225.879	706.756	1263.4	433.328	0.342985	-1.54378	0.00114016	0.0144721	465.056	704.655	522.035	668.102	584.856	595.068	1.01746	0.0249747	0.947597	0.999569
Cyp3a16	13.0875	15.19	27.4976	1.91328	0	0.747099	18.5917	0.886792	0.0476983	-4.38992	0.00113892	0.0144721	88.6275	42.1834	27.5831	27.4852	65.4055	27.5341	0.420976	-1.24819	0.112194	0.645474
Ccdc141	18.5406	43.8823	47.899	89.9241	118.234	206.946	36.774	138.368	3.76266	1.91175	0.00114265	0.01448	478.398	325.004	338.148	229.396	401.701	283.772	0.706425	-0.501391	0.23882	0.831215
Cyb5b	11015.3	10812.8	9998.47	7114.52	7005.78	6374.25	10608.9	6831.52	0.643945	-0.634991	0.0011464	0.0145158	25695.3	23377.3	23922.7	18444.7	24536.3	21183.7	0.863361	-0.211964	0.453678	0.943365
Tigd2	388.263	483.55	542.855	840.886	832.929	853.187	471.556	842.334	1.78629	0.836963	0.00116075	0.0146855	1287.48	1221.4	864.27	1327.75	1254.44	1096.01	0.873702	-0.194787	0.570055	0.970389
Prelp	28.3563	194.095	29.2716	1544.97	181.762	454.236	83.9076	726.99	8.66417	3.11506	0.00116406	0.0147034	3.81194	7.66972	227.816	100.427	5.74083	164.121	28.5884	4.83736	1.66112e-09	2.69405e-07
Bzw2	4321.06	4201.73	3455.82	2552.31	2242.91	1850.56	3992.87	2215.26	0.554804	-0.84995	0.00116353	0.0147034	4675.34	3586.55	4677.88	3196.74	4130.95	3937.31	0.953126	-0.069261	0.834716	0.991342
Heatr3	2651.31	2819.44	2443.74	1408.17	1575.86	1762.41	2638.16	1582.15	0.599715	-0.737651	0.00116545	0.0147091	4695.35	4125.35	3592.95	2620.61	4410.35	3106.78	0.704429	-0.505474	0.0966519	0.603178
Krtap6-1	0	0	0	68.878	42.3523	0	0	37.0768	Inf	Inf	0.00116993	0.0147337	0	0	0	0	0	0	NA	NA	NA	NA
Cemip	23.9938	46.414	195.144	324.301	393.523	920.426	88.5173	546.083	6.16923	2.62509	0.0011701	0.0147337	273.506	498.532	689.577	1169.18	386.019	929.377	2.40759	1.26759	0.00487354	0.0912863
Zbtb17	1836.61	1696.22	1469.79	919.33	861.163	1085.53	1667.54	955.343	0.572905	-0.803632	0.00117025	0.0147337	1667.72	1248.25	1133.97	1176.58	1457.98	1155.27	0.792378	-0.33574	0.280092	0.864648
Ube2c	6326.72	5458.29	5220.99	3568.26	2225.26	3022.01	5668.66	2938.51	0.518378	-0.947923	0.00117452	0.014761	5950.43	5383.18	7713.04	3975.84	5666.81	5844.44	1.03135	0.044529	0.906719	0.99866
Clk1	3861.9	3529.15	2826.04	1313.47	1785.86	2053.03	3405.7	1717.45	0.504287	-0.987683	0.00117526	0.014761	2196.63	4356.4	1808.22	3408.16	3276.51	2608.19	0.796027	-0.329111	0.466088	0.945635
Mllt11	1401.45	1011.83	816.057	414.225	495.875	587.967	1076.45	499.355	0.463893	-1.10814	0.00117484	0.014761	641.358	806.279	881.637	716.729	723.819	799.183	1.10412	0.142898	0.66608	0.985921
Phf21b	401.35	233.758	180.952	43.0488	47.6463	123.271	272.02	71.3221	0.262195	-1.93129	0.00117694	0.0147702	202.986	178.321	123.613	78.2271	190.653	100.92	0.529338	-0.917738	0.0657728	0.507373
Cdc42ep2	608.569	542.622	518.906	350.13	307.054	266.714	556.699	307.966	0.553201	-0.854125	0.00117949	0.0147903	106.734	271.316	103.181	134.255	189.025	118.718	0.628053	-0.671042	0.261515	0.849923
Krtap14	0	0	0	37.3089	24.7055	0.747099	0	20.9205	Inf	Inf	0.00119482	0.0148271	0	0	0	0	0	0	NA	NA	NA	NA
Msrb2	31.6281	39.6629	4.43509	102.36	409.406	82.1809	25.242	197.982	7.84336	2.97147	0.00119461	0.0148271	0	0	54.1446	5.28561	0	29.7151	Inf	Inf	0.000789471	0.0213398
Tmem177	387.172	306.332	344.163	473.536	2424.67	1057.89	345.889	1318.7	3.81249	1.93073	0.0011897	0.0148271	765.246	703.697	1016.49	662.816	734.471	839.652	1.14321	0.193085	0.587753	0.975039
Vgll3	26.175	41.3507	31.9327	171.238	116.469	62.0092	33.1528	116.572	3.51621	1.81402	0.00119333	0.0148271	4.76492	1.91743	3.06479	3.17137	3.34117	3.11808	0.933228	-0.0996988	0.965372	NA
Nrcam	687.094	452.326	1125.63	1964.94	1512.33	3258.1	755.015	2245.12	2.97361	1.57222	0.0011892	0.0148271	6412.63	4135.9	5235.68	5391.33	5274.26	5313.5	1.00744	0.0106935	0.973704	0.999569
Cep83os	130.875	97.8914	203.127	278.382	465.875	390.733	143.965	378.33	2.62794	1.39393	0.00118951	0.0148271	699.49	424.711	402.509	389.021	562.1	395.765	0.704082	-0.506184	0.198951	0.784816
Igfbp7	3017.76	5130.01	4624.92	15284.2	6580.49	11316.3	4257.56	11060.3	2.59781	1.3773	0.00118541	0.0148271	1928.84	2075.62	5036.46	10549	2002.23	7792.75	3.89204	1.96053	9.26891e-07	6.73592e-05
Pex12	249.753	215.192	258.122	435.271	580.579	400.445	241.023	472.098	1.95873	0.969919	0.00118967	0.0148271	378.335	356.642	390.249	541.247	367.488	465.748	1.26738	0.341852	0.35267	0.907514
Cmas	2200.88	2146.86	2135.05	1377.56	1473.51	1368.69	2160.93	1406.58	0.650916	-0.619457	0.00118936	0.0148271	1670.58	1978.79	1453.73	1460.94	1824.68	1457.34	0.798679	-0.324312	0.254506	0.843582
Arhgef19	1319.66	1168.79	1000.56	576.853	407.641	695.549	1163	560.014	0.481525	-1.05432	0.00118899	0.0148271	354.51	358.559	519.992	398.535	356.535	459.264	1.28813	0.36528	0.307251	0.877416
Triobp	12795.2	10510.7	10607	5931.16	3149.95	6106.04	11304.3	5062.38	0.447829	-1.15898	0.00119305	0.0148271	10351.3	11344.5	12526.8	14661.2	10847.9	13594	1.25315	0.325557	0.222428	0.814494
Tfrc	10975	8843.98	16767.3	4025.54	6822.25	4094.85	12195.4	4980.88	0.408422	-1.29187	0.0011944	0.0148271	24120	12508.4	26894.5	19868.6	18314.2	23381.6	1.27669	0.35241	0.366216	0.915649
Flrt3	686.003	576.378	530.437	302.298	81.1752	81.4338	597.606	154.969	0.259316	-1.94721	0.00119106	0.0148271	110.546	485.11	179.801	225.167	297.828	202.484	0.679869	-0.556671	0.40452	0.928374
Krtap6-5	0	0	0	82.271	31.7642	0	0	38.0117	Inf	Inf	0.00119642	0.0148317	0	0	0	0	0	0	NA	NA	NA	NA
Haus7	779.797	721.527	820.492	1234.06	2534.08	1529.31	773.939	1765.82	2.2816	1.19005	0.0011971	0.0148317	1317.98	1229.07	2422.2	1836.22	1273.52	2129.21	1.67191	0.741493	0.0146498	0.205731
Prr13	8665.02	7021.17	7942.37	5286.39	4184.05	4258.46	7876.18	4576.3	0.58103	-0.783315	0.0012064	0.014935	4515.24	4337.23	3518.37	4722.17	4426.23	4120.27	0.930876	-0.10334	0.724927	0.986892
Tmem241	103.609	129.115	153.454	249.683	596.462	277.174	128.726	374.439	2.9088	1.54043	0.00121098	0.0149689	316.391	342.261	423.962	449.277	329.326	436.62	1.3258	0.406861	0.235796	0.825601
Kifbp	1012.1	938.407	1083.05	1566.02	1584.68	1837.12	1011.19	1662.61	1.64421	0.717398	0.00121106	0.0149689	1558.13	1845.53	1798.01	2163.93	1701.83	1980.97	1.16402	0.219122	0.458353	0.944739
Tmem232	2.18125	0.843891	0.887019	2.86992	51.1757	29.1369	1.30405	27.7275	21.2625	4.41024	0.00122239	0.0150034	0	69.0275	11.2375	54.9704	34.5137	33.104	0.959154	-0.0601663	0.971457	0.999569
2610002M06Rik	352.272	414.35	637.766	865.758	1815.85	1049.67	468.13	1243.76	2.65688	1.40973	0.00121833	0.0150034	640.405	869.554	896.961	1084.61	754.98	990.784	1.31233	0.392133	0.243834	0.837874
Hadhb	2224.88	2240.53	2496.07	3754.81	8244.58	4542.36	2320.49	5513.92	2.37618	1.24865	0.00122026	0.0150034	5580.67	5211.57	9085.05	6177.83	5396.12	7631.44	1.41424	0.500031	0.108998	0.635498
Kifc3	362.088	308.02	503.827	863.845	667.049	1155.76	391.311	895.552	2.28859	1.19446	0.00122254	0.0150034	683.289	742.045	1285.17	1334.09	712.667	1309.63	1.83764	0.877856	0.00246551	0.0532287
Arrdc4	3446.38	2886.95	3133.84	6396.09	4725.81	5347.73	3155.72	5489.88	1.73966	0.798804	0.00122216	0.0150034	8517.77	7592.06	7700.79	13739.4	8054.92	10720.1	1.33088	0.412378	0.249916	0.842814
Smpd1	1441.81	1399.17	1743.88	2435.6	2482.9	2730.65	1528.29	2549.72	1.66835	0.738424	0.00121676	0.0150034	4425.66	4870.27	4885.27	4188.32	4647.96	4536.79	0.976082	-0.0349256	0.897814	0.998096
Dapk1	1067.72	1005.07	1119.42	562.504	227.644	476.649	1064.07	422.265	0.39684	-1.33337	0.00122157	0.0150034	243.964	399.784	62.3173	34.885	321.874	48.6012	0.150994	-2.72743	3.70454e-07	2.97345e-05
Trerf1	1137.52	917.31	866.617	469.71	155.292	386.997	973.816	337.333	0.346403	-1.52948	0.00121934	0.0150034	156.289	347.055	0	6.34274	251.672	3.17137	0.0126012	-6.3103	9.15534e-12	2.17423e-09
Tlr5	332.641	237.977	207.562	98.5338	37.0583	108.329	259.393	81.3071	0.313451	-1.67369	0.00122102	0.0150034	422.172	821.618	413.746	364.707	621.895	389.227	0.625872	-0.676061	0.117985	0.659894
Dsg1b	6.54375	4.21946	4.43509	97.5772	75.8812	4.48259	5.0661	59.3137	11.708	3.54942	0.0012237	0.0150058	3.81194	4.79357	14.3023	17.9711	4.30275	16.1367	3.75032	1.90701	0.181002	0.75988
Zfp128	81.7969	64.1357	59.4303	185.588	176.468	122.524	68.4543	161.527	2.35963	1.23856	0.0012257	0.0150185	73.3798	138.055	111.354	164.911	105.717	138.133	1.30662	0.385841	0.503999	0.958606
Krt23	1.09063	5.06335	0	232.463	12.3528	2.9884	2.05132	82.6015	40.2674	5.33154	0.00123275	0.0150527	0	0	0	0	0	0	NA	NA	NA	NA
Baalc	81.7969	87.7647	70.9615	98.5338	880.575	294.357	80.1743	424.489	5.29457	2.40451	0.0012327	0.0150527	121.029	359.518	195.125	330.879	240.273	263.002	1.09459	0.130397	0.829111	0.991242
Zfp251	1091.72	1117.31	1052.89	699.303	525.874	660.435	1087.31	628.538	0.578069	-0.790687	0.00123334	0.0150527	1188.37	1473.54	1333.18	1422.89	1330.96	1378.03	1.03537	0.0501473	0.866182	0.992833
Zfp184	209.4	161.183	127.731	77.4878	61.7638	71.7215	166.105	70.3243	0.423374	-1.24	0.00123206	0.0150527	107.687	221.463	149.153	278.023	164.575	213.588	1.29782	0.376085	0.509763	0.961643
Foxm1	5317.89	4337.6	4149.47	2017.55	831.164	2260.72	4601.65	1703.15	0.370116	-1.43395	0.00123187	0.0150527	6236.33	5899.93	7314.62	4049.84	6068.13	5682.23	0.936406	-0.0947945	0.792972	0.990234
Gldc	41.4438	37.1312	50.5601	14.3496	10.5881	7.47099	43.045	10.8029	0.250967	-1.99443	0.00124293	0.0151579	13.3418	14.3807	2.04319	0	13.8612	1.0216	0.0737015	-3.76216	0.0666996	0.51061
Spata24	53.4406	60.7602	86.9278	144.453	924.692	134.478	67.0429	401.207	5.98434	2.58119	0.00124611	0.0151728	258.259	199.413	314.651	202.968	228.836	258.809	1.13098	0.177579	0.689571	0.986892
Phf11d	133.056	99.5791	306.021	263.076	1807.03	767.271	179.552	945.793	5.26751	2.39712	0.00124552	0.0151728	7.62387	9.58715	18.3887	11.6283	8.60551	15.0085	1.74406	0.80245	0.541379	0.966529
Togaram2	67.6188	17.7217	20.4014	1.91328	0	5.22969	35.2473	2.38099	0.067551	-3.88788	0.00124921	0.0151987	15.2477	19.1743	16.3455	3.17137	17.211	9.75845	0.566988	-0.818609	0.554503	0.968467
4933433H22Rik	57.8031	41.3507	63.8653	13.3929	1.76468	13.4478	54.3397	9.53514	0.175473	-2.51068	0.00125526	0.0152604	18.1067	27.8027	10.216	19.0282	22.9547	14.6221	0.636997	-0.650642	0.554394	0.968467
Cdc42ep3	2449.54	1953.61	2425.11	1319.21	1371.16	960.022	2276.09	1216.79	0.534599	-0.90347	0.001258	0.0152817	2328.14	2910.66	2107.55	4198.89	2619.4	3153.22	1.2038	0.267591	0.502494	0.957951
Kdelr3	2349.21	2210.99	2065.87	576.853	1351.74	579.749	2208.69	836.115	0.378557	-1.40142	0.00126032	0.0152865	5445.35	3814.73	578.223	1294.98	4630.04	936.599	0.202288	-2.30552	1.39554e-07	1.24559e-05
Frmd5	26.175	45.5701	10.6442	3.82656	0	1.4942	27.4631	1.77358	0.0645806	-3.95276	0.00126036	0.0152865	5.7179	13.422	0	0	9.56995	0	0	#NAME?	0.0428387	0.408396
Snx15	1958.76	1746.85	1724.36	1139.36	1048.22	1191.62	1809.99	1126.4	0.622322	-0.684266	0.00127841	0.0154866	3223.94	2210.8	2322.09	1975.76	2717.37	2148.92	0.79081	-0.338597	0.297173	0.873163
Cpt1c	157.05	124.052	70.9615	45.9187	14.1174	28.3898	117.354	29.4753	0.251165	-1.9933	0.00127885	0.0154866	13.3418	34.5137	1.0216	2.11425	23.9278	1.56792	0.0655273	-3.93176	0.0121658	0.178579
Cad	5694.15	5843.95	4500.73	2590.58	1094.1	2584.21	5346.28	2089.63	0.390857	-1.35529	0.00128684	0.0155712	7095.92	4212.59	4897.53	2793.98	5654.26	3845.75	0.680152	-0.556071	0.170914	0.748856
Plaat3	1670.84	1540.1	3036.26	4253.22	19566.8	4337.66	2082.4	9385.88	4.50724	2.17224	0.00128952	0.0155795	2559.71	2131.22	2698.03	2134.33	2345.47	2416.18	1.03015	0.0428528	0.886452	0.996136
Bdnf	271.566	212.661	201.353	83.2276	15.8821	8.21809	228.526	35.7759	0.156551	-2.6753	0.00128882	0.0155795	53.3671	62.3165	16.3455	22.1996	57.8418	19.2726	0.333194	-1.58556	0.0456274	0.422913
Lpar3	75.2531	85.233	29.2716	15.3062	1.76468	1.4942	63.2526	6.18837	0.0978358	-3.35349	0.00129173	0.0155941	4.76492	0.958715	0	0	2.86182	0	0	#NAME?	0.38072	NA
Hsd17b7	2013.29	2304.67	2468.57	1001.6	1231.75	1462.82	2262.18	1232.06	0.544633	-0.876645	0.00129756	0.0156159	2505.39	3913.47	5639.21	2697.78	3209.43	4168.49	1.29882	0.377207	0.381972	0.922452
Trem1	225.759	275.952	324.649	119.58	158.821	108.329	275.454	128.91	0.467992	-1.09544	0.00129671	0.0156159	0	0	0	0	0	0	NA	NA	NA	NA
Tars	9496.07	7353.67	7191.95	4039.89	2467.02	4596.15	8013.9	3701.02	0.461825	-1.11458	0.00129628	0.0156159	19187.4	10701.2	10791.1	8281.5	14944.3	9536.31	0.638124	-0.648091	0.0803253	0.557235
Zfp248	176.681	205.909	134.827	56.4417	31.7642	82.928	172.472	57.0446	0.330746	-1.5962	0.00129587	0.0156159	141.042	228.174	192.06	207.196	184.608	199.628	1.08136	0.11285	0.808386	0.990394
Shroom2	332.641	264.982	641.315	1347.9	728.813	1817.69	412.979	1298.14	3.14335	1.6523	0.00130893	0.0157406	3478.39	2580.86	3608.27	4408.2	3029.63	4008.24	1.32301	0.403829	0.191216	0.774694
Fuca2	2897.79	2316.48	3761.85	4978.35	13213.9	6789.63	2992.04	8327.3	2.78315	1.47672	0.00131138	0.0157579	6423.11	6968.9	8800.02	8661.01	6696	8730.51	1.30384	0.382766	0.135532	0.688342
Rgs10	1047	870.052	1268.44	1868.32	8934.57	2291.35	1061.83	4364.75	4.11059	2.03935	0.00132215	0.0158505	930.112	925.16	1237.15	838.298	927.636	1037.73	1.11868	0.161794	0.63265	0.978672
Il15	130.875	112.238	193.37	297.515	799.4	317.517	145.494	471.477	3.24052	1.69623	0.0013218	0.0158505	48.6022	107.376	55.1661	89.8554	77.9891	72.5108	0.929755	-0.105077	0.880286	0.995553
Decr1	981.563	1030.39	878.149	1808.05	5174.04	1821.43	963.367	2934.5	3.04609	1.60696	0.0013212	0.0158505	1182.65	1724.73	2173.95	2096.27	1453.69	2135.11	1.46875	0.554593	0.0850137	0.575229
Ifrd1	8796.98	7295.44	7678.03	2993.32	5011.69	4148.64	7923.48	4051.22	0.511292	-0.967779	0.00132499	0.0158723	11844.6	5596.02	7971.51	5125.99	8720.33	6548.75	0.750975	-0.413163	0.336085	0.900136
Kif23	2015.48	1772.17	1754.52	1090.57	665.284	1042.2	1847.39	932.685	0.504867	-0.986026	0.00132926	0.0159112	2458.7	2214.63	2813.47	1907.05	2336.66	2360.26	1.0101	0.0144959	0.964136	0.999569
Engase	201.766	171.31	162.324	302.298	322.936	362.343	178.467	329.192	1.84456	0.883277	0.00133225	0.0159347	253.494	154.353	188.995	157.511	203.923	173.253	0.849599	-0.235145	0.621628	0.978672
Nxf3	0	0	0	0	24.7055	82.928	0	35.8778	Inf	Inf	0.00133836	0.0159709	0.952984	0.958715	7.15117	2.11425	0.955849	4.63271	4.84669	2.277	0.382358	NA
Arxes1	1.09063	9.2828	0.887019	42.0921	45.8817	28.3898	3.75348	38.7878	10.3338	3.3693	0.00133786	0.0159709	0	0	106.246	29.5994	0	67.9227	Inf	Inf	1.81147e-06	0.000123542
Slc16a2	1081.9	1185.67	783.238	569.2	434.111	546.876	1016.93	516.729	0.508124	-0.976747	0.00133802	0.0159709	84.8156	128.468	871.421	670.216	106.642	770.818	7.22812	2.85362	1.06559e-12	2.84031e-10
Aldh3a2	2935.96	2490.32	2894.34	1842.49	1309.39	1524.08	2773.54	1558.65	0.561972	-0.831429	0.00134047	0.0159838	6432.64	3511.77	2204.6	1963.08	4972.21	2083.84	0.419098	-1.25464	0.000710696	0.0193679
Ppp2r3a	825.603	818.574	861.295	536.675	395.288	496.821	835.158	476.261	0.570265	-0.810295	0.00134502	0.0160258	937.736	974.054	667.102	1043.38	955.895	855.241	0.894702	-0.160521	0.650272	0.982537
Sfr1	13307.8	10879.4	9476.91	7211.15	5115.81	5302.16	11221.4	5876.37	0.523676	-0.933254	0.00135292	0.0161077	11044.1	10642.7	10190.4	11820.7	10843.4	11005.6	1.01496	0.0214164	0.935067	0.999569
Stub1	6935.28	5786.56	5325.66	3737.59	3670.53	3481.48	6015.84	3629.87	0.603385	-0.728848	0.00136052	0.0161857	4380.87	5920.06	4997.64	4734.85	5150.47	4866.25	0.944817	-0.0818928	0.780949	0.989575
Tbc1d32	197.403	217.724	204.014	302.298	557.639	505.786	206.38	455.241	2.20583	1.14132	0.00136852	0.0162593	670.901	670.142	905.133	848.87	670.521	877.001	1.30794	0.387296	0.194688	0.780934
Hdac2	4848.92	4925.79	4619.59	3014.37	3167.6	3286.49	4798.1	3156.15	0.657792	-0.604297	0.00137089	0.0162593	6160.09	6120.43	6633.22	5579.49	6140.26	6106.36	0.994478	-0.00798837	0.976299	0.999569
Usp39	3328.59	3067.54	2928.94	2018.51	2011.73	2020.16	3108.36	2016.8	0.648832	-0.624084	0.00137067	0.0162593	4681.06	3238.54	3552.09	2623.78	3959.8	3087.93	0.779821	-0.358785	0.287536	0.867303
Afmid	600.934	585.66	566.805	385.526	328.23	311.54	584.467	341.765	0.584748	-0.774114	0.00136949	0.0162593	786.212	743.004	544.51	813.984	764.608	679.247	0.888361	-0.170783	0.628276	0.978672
Col4a4	0	0.843891	1.77404	0.956639	42.3523	59.0208	0.872643	34.1099	39.0881	5.28866	0.00137604	0.016308	24.7776	23.9679	19.4103	17.9711	24.3727	18.6907	0.766869	-0.382947	0.698566	0.986892
Snai2	17.45	35.4434	28.3846	124.363	70.5872	73.2157	27.0927	89.3886	3.29937	1.72219	0.00138094	0.0163535	71.4738	25.8853	63.3389	67.6559	48.6795	65.4974	1.34548	0.428122	0.579564	0.973341
Zc3h8	675.097	559.5	468.346	169.325	254.114	320.505	567.647	247.981	0.436858	-1.19476	0.00138557	0.0163959	710.926	419.917	464.826	543.361	565.422	504.093	0.891536	-0.165636	0.677843	0.986892
Ifit1bl1	37.0813	143.461	94.911	354.913	303.525	265.967	91.8179	308.135	3.35594	1.74672	0.00139917	0.01654	0.952984	0.958715	2.04319	12.6855	0.955849	7.36433	7.70449	2.9457	0.212802	0.801487
P2rx6	106.881	85.233	36.3678	17.2195	21.1762	20.1717	76.1607	19.5224	0.256332	-1.96391	0.00139988	0.01654	3.81194	8.62843	3.06479	1.05712	6.22018	2.06095	0.331333	-1.59364	0.464018	0.945635
Abcd3	2044.92	1772.17	2079.17	2812.52	3896.41	3782.56	1965.42	3497.16	1.77935	0.831347	0.00140237	0.0165569	4739.19	5855.83	6826.3	6687.36	5297.51	6756.83	1.27547	0.351032	0.201907	0.789541
Ccny	3077.74	3110.58	3378.65	4814.76	7295.18	5403.77	3188.99	5837.9	1.83064	0.87235	0.00140384	0.0165617	5520.64	6606.5	6387.01	8101.79	6063.57	7244.4	1.19474	0.256699	0.377912	0.920316
Krtap4-1	0	0	0	112.883	12.3528	0	0	41.7454	Inf	Inf	0.00141233	0.0166366	0	0	0	0	0	0	NA	NA	NA	NA
Wdr63	40.3531	43.0384	32.8197	8.60975	8.8234	1.4942	38.7371	6.30912	0.16287	-2.61821	0.00141144	0.0166366	0	12.4633	0	0	6.23165	0	0	#NAME?	0.218099	NA
Barx2	1.09063	7.59502	9.75721	202.807	35.2936	11.9536	6.14762	83.3516	13.5584	3.76111	0.00141478	0.0166528	0	0	0	0	0	0	NA	NA	NA	NA
Zfp105	9.81563	17.7217	19.5144	49.7452	68.8225	47.8143	15.6839	55.4607	3.53615	1.82218	0.00142315	0.0167387	0	0	0	0	0	0	NA	NA	NA	NA
Optn	476.603	450.638	956.206	1384.26	1372.92	2299.57	627.816	1685.58	2.68484	1.42483	0.00142691	0.0167703	3625.15	2309.54	3129.15	3552.99	2967.35	3341.07	1.12594	0.171136	0.6093	0.978015
Nxt2	360.997	308.02	569.466	746.178	3381.13	957.781	412.828	1695.03	4.1059	2.0377	0.00143394	0.0168274	836.72	754.508	1098.21	967.267	795.614	1032.74	1.29804	0.376338	0.210814	0.799049
Cdca2	2373.2	1745.17	1629.45	1003.51	536.462	975.711	1915.94	838.563	0.437677	-1.19206	0.00143372	0.0168274	2336.72	2628.8	2833.91	1613.17	2482.76	2223.54	0.895592	-0.159086	0.662442	0.985879
Tlr6	134.147	133.335	200.466	243.943	517.051	450.501	155.983	403.832	2.58895	1.37237	0.00144203	0.0169051	45.7432	172.569	131.786	164.911	109.156	148.348	1.35905	0.442599	0.527274	0.965265
Dact1	2052.56	1642.21	1689.77	745.222	322.936	922.667	1794.85	663.608	0.36973	-1.43546	0.00144274	0.0169051	4195.99	4266.28	1765.32	2492.7	4231.13	2129.01	0.503176	-0.990864	0.00123522	0.0303085
9130023H24Rik	160.322	132.491	186.274	286.035	321.172	309.299	159.696	305.502	1.91303	0.935857	0.00144866	0.0169618	333.544	262.688	414.768	394.307	298.116	404.537	1.35698	0.440398	0.228245	0.81928
Stard6	35.9906	53.1651	52.3341	74.6178	322.936	164.362	47.1633	187.305	3.97142	1.98966	0.00145923	0.0170727	81.9566	184.073	292.176	321.365	133.015	306.771	2.30629	1.20557	0.0203539	0.256332
Serpina3j	0	0	0	122.45	8.8234	0	0	43.7577	Inf	Inf	0.00146343	0.0170979	0	0	0	0	0	0	NA	NA	NA	NA
Id1	407.894	469.203	338.841	1023.6	1028.81	598.426	405.313	883.613	2.18008	1.12438	0.00146359	0.0170979	221.092	546.467	794.801	400.65	383.78	597.725	1.55747	0.639204	0.240377	0.833127
Rundc3b	21.8125	38.819	39.9158	68.878	199.409	103.847	33.5158	124.045	3.70108	1.88795	0.00146753	0.0171311	7.62387	103.541	75.5981	43.342	55.5825	59.47	1.06994	0.0975316	0.928729	0.999099
Golph3l	1101.53	1075.96	1236.5	1776.48	1840.56	1748.96	1138	1788.67	1.57176	0.652385	0.00147016	0.0171489	1015.88	1674.87	1680.52	2058.22	1345.38	1869.37	1.38948	0.474542	0.189322	0.772651
Krt42	6.54375	0.843891	15.0793	191.328	28.2349	38.8491	7.48899	86.1373	11.5019	3.5238	0.00147541	0.0171973	14.2948	21.0917	28.6047	4.22849	17.6932	16.4166	0.927845	-0.108045	0.935855	0.999569
Spag4	37.0813	37.1312	14.1923	5.73983	1.76468	3.73549	29.4683	3.74667	0.127143	-2.97548	0.00147865	0.0172221	17.1537	23.9679	24.5183	29.5994	20.5608	27.0589	1.31604	0.396206	0.679728	0.986892
Mycn	1.09063	18.5656	23.9495	115.753	74.1165	110.571	14.5352	100.147	6.88993	2.78449	0.00148527	0.0172863	119.123	211.876	261.528	146.94	165.499	204.234	1.23405	0.303398	0.57428	0.971144
Zadh2	1435.26	1486.94	1815.73	2351.42	4475.23	3266.32	1579.31	3364.32	2.13025	1.09102	0.0014902	0.0173307	3213.46	3838.69	5792.45	4558.31	3526.08	5175.38	1.46774	0.5536	0.0596831	0.484274
Crppa	70.8906	58.2285	100.233	134.886	315.878	213.67	76.4507	221.478	2.897	1.53456	0.00149649	0.0173778	321.156	356.642	314.651	326.651	338.899	320.651	0.946156	-0.0798497	0.822689	0.990876
Gdnf	3022.12	2369.65	2043.69	910.72	278.819	1090.02	2478.49	759.852	0.306579	-1.70567	0.00149622	0.0173778	3665.18	2671.94	1869.52	2576.21	3168.56	2222.86	0.701538	-0.511406	0.124371	0.670275
E430018J23Rik	77.4344	113.081	117.086	232.463	375.877	187.522	102.534	265.287	2.58731	1.37145	0.00150371	0.0174487	130.559	184.073	145.067	318.194	157.316	231.63	1.47239	0.558158	0.306131	0.876661
Kifc1	2902.15	2190.74	2596.3	1406.26	711.166	1312.65	2563.07	1143.36	0.44609	-1.16459	0.00150557	0.0174573	3362.13	2977.77	2846.16	1581.46	3169.95	2213.81	0.698374	-0.517928	0.160066	0.735167
Cyp2u1	42.5344	45.5701	43.4639	98.5338	89.9986	192.004	43.8561	126.846	2.89231	1.53222	0.00150992	0.0174946	263.024	277.069	697.75	350.965	270.046	524.357	1.94173	0.957344	0.0328957	0.350545
Trim47	2455	2190.74	2288.51	5252.91	3310.54	4314.5	2311.42	4292.65	1.85715	0.893091	0.00151379	0.0175264	5232.83	4286.41	5657.59	4874.39	4759.62	5265.99	1.10639	0.145858	0.606248	0.977531
Nes	2958.87	3856.58	3561.38	2257.67	1794.68	1935.73	3458.94	1996.03	0.577063	-0.7932	0.00151723	0.017541	8655	4623.88	3745.17	2412.35	6639.44	3078.76	0.463708	-1.10871	0.00630159	0.110853
Shcbp1	1557.41	1386.51	1415.68	578.767	949.397	747.846	1453.2	758.67	0.522068	-0.937691	0.00151731	0.017541	1867.85	2375.69	2398.71	1256.92	2121.77	1827.81	0.861456	-0.215152	0.586003	0.975039
Zbtb11os1	90.5219	94.5158	117.086	205.677	227.644	178.557	100.708	203.959	2.02525	1.0181	0.00152075	0.0175678	92.4394	92.9953	113.397	243.138	92.7174	178.268	1.9227	0.943133	0.0974116	0.60554
Slc35f3	0	3.37556	2.66106	125.32	21.1762	3.73549	2.01221	50.0771	24.8867	4.6373	0.00152192	0.0175681	0.952984	0	5.10798	2.11425	0.476492	3.61111	7.57853	2.92192	0.38545	NA
Rbm43	519.138	564.563	883.471	1287.64	1662.33	1229.72	655.724	1393.23	2.12472	1.08727	0.0015233	0.0175711	641.358	716.16	809.103	698.758	678.759	753.931	1.11075	0.151533	0.628602	0.978672
Syde2	947.753	854.018	785.012	440.054	234.702	470.672	862.261	381.81	0.442801	-1.17527	0.00152894	0.017623	602.286	1057.46	719.203	1061.35	829.874	890.277	1.07279	0.101362	0.805911	0.990234
Krtap16-3	0	0	0	39.2222	19.4115	0.747099	0	19.7936	Inf	Inf	0.00153232	0.0176489	0	0	0	0	0	0	NA	NA	NA	NA
Igip	340.275	271.733	178.291	583.55	889.398	490.844	263.433	654.597	2.48487	1.31317	0.00153399	0.017655	109.593	207.082	212.492	455.62	158.338	334.056	2.10977	1.07708	0.0528229	0.458362
Taf9b	39.2625	86.9208	141.923	217.157	451.758	286.886	89.3688	318.6	3.56501	1.83391	0.00153746	0.0176746	346.886	72.8623	278.896	161.74	209.874	220.318	1.04976	0.07006	0.921993	0.999099
Adamts4	19981.3	21567.3	20028	6334.86	5774.03	13117.6	20525.6	8408.82	0.409676	-1.28745	0.00153796	0.0176746	3684.24	7384.02	4829.08	6878.7	5534.13	5853.89	1.05778	0.0810394	0.842629	0.992096
Slc41a2	888.859	827.013	928.709	518.498	379.406	549.118	881.527	482.341	0.547165	-0.869952	0.0015581	0.0178797	871.027	1028.7	602.741	786.499	949.864	694.62	0.731284	-0.451497	0.170273	0.747519
Cchcr1	1762.45	1343.47	1372.22	683.04	282.349	730.663	1492.71	565.351	0.37874	-1.40072	0.00155706	0.0178797	1524.77	1510.93	1138.06	1055.01	1517.85	1096.53	0.722423	-0.469084	0.0945448	0.597652
Pde4b	2126.72	2290.32	2285.85	1134.57	1314.69	654.459	2234.3	1034.57	0.463042	-1.11078	0.00156066	0.0178959	477.445	198.454	115.44	87.7412	337.949	101.591	0.300609	-1.73404	0.00171194	0.0392537
Sec11c	2596.78	2647.29	2342.62	2835.48	46707.5	5273.77	2528.89	18272.3	7.2254	2.85308	0.00156266	0.0179056	2298.6	3348.79	3489.77	2784.46	2823.69	3137.12	1.111	0.151855	0.644275	0.981392
Zbtb8b	0	0	0	20.0894	8.8234	6.72389	0	11.8789	Inf	Inf	0.00156608	0.0179183	0	6.711	0	11.6283	3.3555	5.81417	1.73273	0.793046	0.797785	0.990234
Cdc25a	1503.97	1502.13	1437.86	794.01	478.228	879.335	1481.32	717.191	0.484157	-1.04645	0.00156575	0.0179183	1444.72	1052.67	1766.34	1048.67	1248.7	1407.5	1.12718	0.172714	0.651648	0.982675
Kctd12b	95.975	140.93	105.555	201.851	248.82	284.645	114.153	245.105	2.14716	1.10243	0.00157204	0.0179626	0	3.83486	1.0216	4.22849	1.91743	2.62504	1.36904	0.453168	0.888468	NA
Rgcc	11048	8378.15	6315.57	1618.63	4752.28	1580.86	8580.58	2650.59	0.308906	-1.69476	0.00157227	0.0179626	449.808	1189.76	538.381	1170.23	819.787	854.308	1.04211	0.0595074	0.914016	0.998895
Ovol1	0	0.843891	0	86.0975	1.76468	3.73549	0.281297	30.5326	108.542	6.76211	0.00157922	0.0180288	1.90597	2.87614	1.0216	0	2.39106	0.510798	0.213628	-2.22682	0.558096	NA
Rbks	131.966	100.423	128.618	190.371	1369.39	285.392	120.335	615.051	5.11114	2.35365	0.00158275	0.0180559	142.948	178.321	275.831	295.994	160.634	285.913	1.7799	0.831794	0.0413353	0.40206
Slc39a7	11140.7	10076.1	9111.46	6089.01	3017.6	4941.31	10109.4	4682.64	0.463196	-1.11031	0.00159488	0.018181	10879.3	11913	7835.64	7724.4	11396.1	7780.02	0.682689	-0.550699	0.0315939	0.345532
Layn	326.097	273.421	431.091	159.759	171.174	89.6519	343.536	140.195	0.408093	-1.29303	0.00159881	0.0182123	469.821	232.968	57.2093	123.683	351.394	90.4463	0.257393	-1.95796	0.000702131	0.0192926
Cyp4f39	0	0	0	50.7019	7.05872	1.4942	0	19.7516	Inf	Inf	0.00160559	0.0182661	0.952984	0	1.0216	1.05712	0.476492	1.03936	2.18127	1.12517	0.817337	NA
Cyp4b1	4.3625	45.5701	12.4183	186.545	132.351	82.1809	20.7836	133.692	6.43257	2.6854	0.00160808	0.0182661	0	0	0	0	0	0	NA	NA	NA	NA
Nup205	4732.22	5003.43	5001.01	2625.02	1653.5	3022.01	4912.22	2433.51	0.4954	-1.01334	0.00160803	0.0182661	8052.71	6733.05	6056.02	4074.15	7392.88	5065.08	0.68513	-0.545551	0.0905663	0.588176
Six4	426.434	291.142	179.178	22.0027	86.4693	104.594	298.918	71.0219	0.237597	-2.07341	0.00160822	0.0182661	245.87	171.61	209.427	151.169	208.74	180.298	0.863744	-0.211325	0.649108	0.982341
Echdc3	282.472	239.665	247.478	435.271	1669.39	561.071	256.538	888.576	3.46372	1.79232	0.00161722	0.0183319	449.808	822.577	927.609	1310.83	636.193	1119.22	1.75925	0.814958	0.0490962	0.440422
Dcaf11	1858.43	1957.83	1997.57	3173.17	4231.7	2915.93	1937.94	3440.27	1.77522	0.827997	0.00161873	0.0183319	2291.93	3260.59	2815.52	3972.67	2776.26	3394.09	1.22254	0.289884	0.396002	0.927305
Gar1	3254.43	3090.33	2684.12	1669.34	1582.92	2038.83	3009.62	1763.7	0.586018	-0.770982	0.0016186	0.0183319	2665.5	1768.83	2538.66	1515.91	2217.16	2027.29	0.914362	-0.129163	0.738486	0.986892
Zfp354a	75.2531	82.7013	54.9952	13.3929	21.1762	29.1369	70.9832	21.2353	0.29916	-1.74101	0.00161674	0.0183319	34.3074	118.881	48.015	83.5127	76.594	65.7638	0.858603	-0.219937	0.783744	0.989575
Stard5	807.063	637.138	852.425	1131.7	3273.48	1848.32	765.542	2084.5	2.72291	1.44515	0.00162123	0.0183468	4403.74	2281.74	3677.74	2952.54	3342.74	3315.14	0.991744	-0.0119598	0.975544	0.999569
AU021092	15.2688	35.4434	10.6442	95.6639	229.408	40.3433	20.4521	121.805	5.95562	2.57425	0.00162664	0.0183947	1.90597	27.8027	2.04319	47.5705	14.8543	24.8069	1.67001	0.739854	0.658973	0.98497
Olfr1033	0	2.53167	0	15.3062	17.6468	27.6427	0.843891	20.1986	23.935	4.58105	0.00162908	0.0183955	0	15.3394	40.8638	19.0282	7.66972	29.946	3.90445	1.96512	0.229287	0.820504
Myl6b	313.009	189.875	197.805	123.406	59.9991	68.7331	233.563	84.0462	0.359843	-1.47456	0.00162858	0.0183955	95.2984	147.642	129.743	121.569	121.47	125.656	1.03446	0.0488752	0.924575	0.999099
Gprc5d	0	0	0	87.0542	21.1762	0	0	36.0768	Inf	Inf	0.00163167	0.0184114	0	0	0	0	0	0	NA	NA	NA	NA
Scn3a	8.725	10.9706	2.66106	18.1761	98.822	47.8143	7.45221	54.9375	7.37197	2.88205	0.00164158	0.0184695	65.7559	272.275	18.3887	51.799	169.015	35.0939	0.207637	-2.26786	0.0069024	0.119113
Fem1c	835.419	827.857	1070.63	1631.07	1409.98	1868.49	911.302	1636.51	1.7958	0.844624	0.00164108	0.0184695	2090.85	2380.49	2717.44	2657.61	2235.67	2687.52	1.20211	0.265572	0.329197	0.895058
Lclat1	2288.13	2305.51	2209.56	1168.06	453.523	1070.59	2267.74	897.391	0.395721	-1.33744	0.00164054	0.0184695	2439.64	2337.35	1855.22	1231.55	2388.49	1543.38	0.646174	-0.630005	0.0546785	0.464942
Prss56	23.9938	29.5362	23.9495	0	1.76468	4.48259	25.8265	2.08242	0.0806314	-3.63252	0.00164016	0.0184695	12.3888	1.91743	1.0216	0	7.15311	0.510798	0.0714092	-3.80775	0.180263	0.759848
Acvr1	2510.62	2248.13	2411.8	1391.91	629.99	1141.57	2390.18	1054.49	0.441175	-1.18058	0.0016486	0.0185148	3194.4	2207.92	1590.62	1472.57	2701.16	1531.6	0.567015	-0.818542	0.0103854	0.158208
Ptgs1	3843.36	3126.62	3418.57	922.2	2006.44	1654.08	3462.85	1527.57	0.441132	-1.18072	0.0016483	0.0185148	2022.23	1667.2	2071.8	696.644	1844.72	1384.22	0.750369	-0.414328	0.406409	0.92869
Ier3	4136.74	3657.42	4649.75	2388.73	809.988	1453.11	4147.97	1550.61	0.373823	-1.41957	0.00164918	0.0185148	5472.99	12838.1	3242.54	12813.4	9155.57	8027.96	0.87684	-0.189615	0.754556	0.986892
Nnmt	53.4406	91.1402	43.4639	238.203	681.166	82.928	62.6816	334.099	5.3301	2.41416	0.00166193	0.0186042	26.6836	0	0	0	13.3418	0	0	#NAME?	0.0588677	0.480953
Pnpla7	880.134	868.364	1185.94	1693.25	1694.09	2630.54	978.147	2005.96	2.05077	1.03617	0.00165894	0.0186042	1810.67	2260.65	1877.69	3058.26	2035.66	2467.97	1.21237	0.277831	0.434579	0.939161
Gpat4	8237.49	6701.34	6847.78	4807.11	3712.89	4273.41	7262.2	4264.47	0.587214	-0.768042	0.0016609	0.0186042	8626.41	9023.42	7204.29	5867.03	8824.92	6535.66	0.740592	-0.43325	0.112971	0.645639
Mief1	3940.43	3294.55	2946.68	2096	1448.8	1929.01	3393.88	1824.6	0.537615	-0.895356	0.00165977	0.0186042	4165.49	3722.69	3653.22	4205.23	3944.09	3929.23	0.996232	-0.0054464	0.984044	0.999569
Cntnap1	735.081	535.871	379.644	146.366	86.4693	279.415	550.199	170.75	0.310342	-1.68807	0.00166902	0.0186702	770.964	686.44	457.675	755.843	728.702	606.759	0.832657	-0.264206	0.487136	0.95215
Elac1	308.647	276.796	350.372	485.016	589.403	729.916	311.939	601.445	1.92809	0.947171	0.00168095	0.0187497	631.828	393.073	581.288	451.391	512.451	516.34	1.00759	0.010907	0.978034	0.999569
Sirt5	254.116	205.909	174.743	403.702	370.583	419.87	211.589	398.051	1.88125	0.911688	0.0016798	0.0187497	404.065	513.871	797.866	660.702	458.968	729.284	1.58896	0.668086	0.0508218	0.447602
Nop58	9213.6	8201.78	7707.31	3596.01	4842.28	5396.3	8374.23	4611.53	0.550681	-0.860712	0.00167746	0.0187497	15163.9	8611.18	9333.29	5317.33	11887.5	7325.31	0.616218	-0.698487	0.0892054	0.58527
Hmmr	1955.49	1757.82	1907.09	995.861	554.109	1075.08	1873.47	875.015	0.467056	-1.09833	0.0016786	0.0187497	3677.57	2902.03	4397.97	2971.57	3289.8	3684.77	1.12006	0.163576	0.622145	0.978672
Sdr16c6	0	0	0	71.7479	29.9995	0	0	33.9158	Inf	Inf	0.00168671	0.0187736	0	0	0	0	0	0	NA	NA	NA	NA
Smim8	189.769	253.167	219.094	375.959	2177.61	466.937	220.677	1006.84	4.5625	2.18982	0.00168646	0.0187736	519.376	351.848	585.374	485.219	435.612	535.297	1.22884	0.297294	0.431266	0.937971
Crim1	2186.7	2028.71	3344.06	6856.23	3885.82	6398.15	2519.83	5713.4	2.26738	1.18103	0.00168454	0.0187736	9751.88	17384.4	11743.2	19323.1	13568.1	15533.2	1.14483	0.195133	0.626629	0.978672
Col3a1	5053.96	7825.4	3709.51	11161.1	11359.2	16209.1	5529.62	12909.8	2.33466	1.22321	0.00168969	0.0187867	0	0	0	0	0	0	NA	NA	NA	NA
Neil3	460.244	362.029	354.807	155.932	160.586	241.313	392.36	185.944	0.473911	-1.07731	0.00169031	0.0187867	339.262	696.986	574.137	362.593	518.124	468.365	0.903963	-0.145664	0.759837	0.987581
Btbd19	668.553	450.638	485.199	311.864	217.056	256.255	534.797	261.725	0.489391	-1.03094	0.00169932	0.0188599	685.195	379.651	335.083	292.823	532.423	313.953	0.589668	-0.762024	0.0733658	0.532048
Nisch	24250	18742	15933.5	10002.6	6174.61	11084	19641.8	9087.06	0.462638	-1.11204	0.00169835	0.0188599	11753.2	18957.6	13124.4	19676.2	15355.4	16400.3	1.06805	0.0949799	0.795579	0.990234
Smarca5	8312.74	8013.59	7057.12	4995.57	3912.29	4999.59	7794.48	4635.82	0.594756	-0.74963	0.00170567	0.0189169	8200.43	13159.3	8865.4	8727.61	10679.9	8796.5	0.823653	-0.279892	0.395734	0.927305
Fhl1	34.9	48.1018	23.0625	348.217	72.3518	96.3758	35.3548	172.315	4.87388	2.28507	0.0017122	0.0189758	0	0	1.0216	0	0	0.510798	Inf	Inf	0.755461	NA
Calhm5	3.27188	10.1267	7.09615	38.2656	63.5285	20.9188	6.83157	40.9043	5.98753	2.58196	0.00171977	0.0190326	0	0.958715	4.08638	5.28561	0.479357	4.686	9.77558	3.28918	0.285215	NA
Pygl	2285.95	2085.25	2346.16	1531.58	998.808	1054.9	2239.12	1195.1	0.533734	-0.905806	0.00171893	0.0190326	1489.51	3745.7	466.869	2537.09	2617.61	1501.98	0.5738	-0.801381	0.505265	0.959372
Ptprf	3224.98	3448.14	1695.98	9430.55	4529.93	7823.62	2789.7	7261.37	2.60292	1.38013	0.00172282	0.0190527	2943.77	14125.7	15632.5	21036.7	8534.73	18334.6	2.14823	1.10315	0.0636267	0.500693
Dtwd2	76.3438	77.638	88.7019	138.713	178.233	180.798	80.8945	165.914	2.051	1.03633	0.0017251	0.0190644	102.922	114.087	246.204	141.654	108.505	193.929	1.78729	0.837775	0.101545	0.615815
Lhx1	6.54375	11.8145	17.7404	0	0	0	12.0329	0	0	#NAME?	0.00173498	0.01916	1.90597	2.87614	0	0	2.39106	0	0	#NAME?	0.438852	NA
Krt81	0	0	3.54807	180.805	26.4702	0.747099	1.18269	69.3407	58.6296	5.87356	0.00174382	0.0192279	0	0	0	0	0	0	NA	NA	NA	NA
Gm12216	67.6188	27.8484	141.036	151.149	818.811	323.494	78.8344	431.151	5.46908	2.4513	0.00174293	0.0192279	17.1537	42.1834	60.2741	79.2842	29.6686	69.7792	2.35196	1.23386	0.119565	0.662701
Igsf8	14406.1	12649.1	12554	7230.28	2971.72	6276.38	13203	5492.79	0.416025	-1.26526	0.00174484	0.0192279	12130.5	8869.07	6165.33	6280.37	10499.8	6222.85	0.592663	-0.754715	0.0101085	0.155955
Dus3l	2007.84	1752.76	1523.9	902.111	984.691	1141.57	1761.5	1009.46	0.573066	-0.803226	0.00175265	0.0193003	1466.64	1546.41	1063.48	1230.49	1506.52	1146.99	0.761346	-0.393377	0.171763	0.749178
Tcf19	1633.76	1631.24	1894.67	1004.47	845.281	1141.57	1719.89	997.106	0.57975	-0.786497	0.00176264	0.0193966	1872.61	2655.64	2677.6	1216.75	2264.13	1947.17	0.860011	-0.217572	0.618672	0.978672
BC051019	0	0.843891	0	4.7832	49.411	5.97679	0.281297	20.057	71.3019	6.15587	0.00176565	0.0194014	1.90597	0.958715	3.06479	7.39986	1.43234	5.23232	3.65299	1.86908	0.430315	NA
Itm2a	29.4469	179.749	37.2548	269.772	1397.63	198.728	82.1501	622.042	7.57202	2.92068	0.00176519	0.0194014	21.9186	77.6559	46.9934	117.341	49.7873	82.167	1.65036	0.722783	0.401786	0.928374
Retreg3	3753.93	3693.71	4066.09	6731.87	9945.73	5804.96	3837.91	7494.19	1.95267	0.96545	0.00176683	0.0194014	5065.11	6048.53	7033.68	8950.66	5556.82	7992.17	1.43826	0.524328	0.0718825	0.525544
Calhm2	151.597	219.412	235.947	628.512	363.524	401.939	202.319	464.658	2.29667	1.19954	0.00177798	0.0195101	0	0	0	0	0	0	NA	NA	NA	NA
Rapgef4	700.181	521.525	312.231	811.23	1718.8	1768.38	511.312	1432.8	2.80221	1.48656	0.0017821	0.0195415	1492.37	1102.52	3053.55	3586.82	1297.45	3320.18	2.55901	1.35559	1.25461e-05	0.000634414
Ms4a4c	472.241	653.172	896.776	1352.69	6005.2	1269.32	674.063	2875.74	4.26628	2.09298	0.00178714	0.0195755	0	0	0	0	0	0	NA	NA	NA	NA
Mcee	387.172	441.355	400.932	684.954	3698.77	838.245	409.82	1740.66	4.24737	2.08657	0.00178772	0.0195755	867.215	952.004	1084.93	1166.01	909.61	1125.47	1.23731	0.307209	0.292449	0.871253
Myl1	0	5.06335	0.887019	162.629	15.8821	3.73549	1.98345	60.7488	30.6277	4.93677	0.00179965	0.0196923	0	0	0	0	0	0	NA	NA	NA	NA
AA543186	5.45313	9.2828	14.1923	26.7859	49.411	59.7679	9.64274	45.3216	4.70007	2.23268	0.00180434	0.0197292	77.1917	58.4816	40.8638	101.484	67.8366	71.1738	1.04919	0.0692813	0.923849	0.999099
Pla2g2e	251.934	228.694	259.009	33.4824	116.469	89.6519	246.546	79.8677	0.323946	-1.62617	0.00180556	0.0197292	581.32	310.624	124.635	253.709	445.972	189.172	0.424179	-1.23725	0.0184166	0.237557
Cldn1	3.27188	31.224	13.3053	263.076	139.41	23.9072	15.9337	142.131	8.92014	3.15707	0.00181905	0.0198627	34.3074	18.2156	22.4751	5.28561	26.2615	13.8804	0.528544	-0.919905	0.444465	0.93971
Gstm4	91.6125	140.93	107.329	250.639	345.877	198.728	113.291	265.082	2.33984	1.22641	0.00183521	0.020025	15.2477	180.238	229.859	241.024	97.7431	235.441	2.40878	1.2683	0.153991	0.724415
Snrnp70	12182.3	10025.4	8875.51	5606.86	3832.88	6289.08	10361.1	5242.94	0.506023	-0.982725	0.00183785	0.0200398	12478.4	9494.15	9760.32	8741.35	10986.3	9250.83	0.842037	-0.248045	0.3901	0.924426
Slc25a16	488.6	486.081	611.156	802.62	1769.97	1121.4	528.612	1231.33	2.32936	1.21993	0.00185259	0.0201863	907.241	1027.74	1447.6	1354.17	967.491	1400.89	1.44796	0.53402	0.0650599	0.505889
Krtap1-3	0	0	0	59.3116	37.0583	0	0	32.1233	Inf	Inf	0.00185541	0.0201912	0	0	0	0	0	0	NA	NA	NA	NA
Fanca	2055.83	1637.99	1828.15	789.227	352.936	983.182	1840.66	708.448	0.384889	-1.37748	0.00185563	0.0201912	3461.24	3040.08	2595.87	1649.11	3250.66	2122.49	0.652942	-0.614974	0.0685947	0.515708
Col7a1	10656.5	7303.88	4475.01	1877.88	908.81	3613.72	7478.46	2133.47	0.285282	-1.80954	0.00186105	0.0202359	2043.2	1957.7	1815.37	2452.52	2000.45	2133.95	1.06674	0.0932042	0.759003	0.987581
Gsdma	0	0.843891	0.887019	84.1842	5.29404	2.2413	0.57697	30.5732	52.9892	5.72763	0.00186823	0.0202999	0	0	0	0	0	0	NA	NA	NA	NA
Xylb	194.131	160.339	157.002	50.7019	38.8229	93.3874	170.491	60.9707	0.357619	-1.48351	0.0018702	0.0203071	179.161	175.445	104.203	76.1128	177.303	90.1578	0.508496	-0.975692	0.0454011	0.422074
Fkbp9	5958.08	6780.66	6273.88	3961.44	4168.17	4316.74	6337.54	4148.78	0.654636	-0.611235	0.00187899	0.0203882	6962.5	7319.79	5160.08	4947.33	7141.14	5053.71	0.707689	-0.498813	0.0518673	0.4532
Shox2	622.747	515.617	413.351	253.509	149.998	277.921	517.238	227.143	0.439145	-1.18723	0.0018819	0.0204056	389.77	326.922	324.867	307.623	358.346	316.245	0.882513	-0.180311	0.617715	0.978672
Tmem169	13.0875	7.59502	13.3053	0	0	0	11.3293	0	0	#NAME?	0.00188943	0.020473	14.2948	15.3394	0	9.5141	14.8171	4.75705	0.321052	-1.63912	0.387226	0.923385
Eid2b	125.422	101.267	207.562	282.209	541.757	343.665	144.75	389.21	2.68884	1.42698	0.00189366	0.0205046	397.394	450.596	232.924	538.075	423.995	385.5	0.909208	-0.137318	0.775832	0.989575
Creld2	3609.97	3840.55	3204.8	2182.09	1551.15	2212.91	3551.77	1982.05	0.558046	-0.841545	0.00189765	0.0205191	2973.31	2624.96	3443.8	2507.5	2799.14	2975.65	1.06306	0.0882219	0.773701	0.989274
Scrib	7205.76	6430.45	5256.47	3132.99	1524.68	3372.4	6297.56	2676.69	0.425037	-1.23434	0.00189744	0.0205191	10428.5	8438.61	8975.74	7452.72	9433.55	8214.23	0.870746	-0.199677	0.48576	0.950915
Stbd1	499.506	362.873	239.495	165.499	82.9399	155.397	367.291	134.612	0.366498	-1.44812	0.00190344	0.0205675	460.291	197.495	312.608	345.679	328.893	329.144	1.00076	0.00109801	0.998359	0.999759
Slc39a3	778.706	783.131	923.386	1394.78	1256.45	1752.69	828.408	1467.98	1.77204	0.825414	0.0019058	0.0205787	1599.11	1468.75	1882.8	1812.97	1533.93	1847.88	1.20467	0.268642	0.329036	0.895058
Hey1	73.0719	134.179	87.8149	161.672	374.112	298.092	98.3551	277.959	2.82607	1.4988	0.00191237	0.0206353	6.67089	8.62843	7.15117	3.17137	7.64966	5.16127	0.674706	-0.56767	0.743702	0.986892
Ano9	1.09063	2.53167	0	106.187	7.05872	4.48259	1.20743	39.2427	32.501	5.02241	0.00192494	0.0207565	0.952984	0	0	0	0.476492	0	0	#NAME?	0.79155	NA
Col14a1	173.409	332.493	185.387	607.466	437.64	570.036	230.43	538.381	2.33642	1.2243	0.00193238	0.0207913	173.443	129.426	281.96	426.02	151.435	353.99	2.33758	1.22501	0.00570979	0.10258
Nemf	3667.77	3251.51	2750.64	2009.9	1639.39	1973.84	3223.31	1874.37	0.581506	-0.782134	0.00192998	0.0207913	2901.84	2840.67	2780.78	3321.48	2871.25	3051.13	1.06265	0.0876632	0.750796	0.986892
Auts2	2451.73	1715.63	1806.86	1029.34	326.466	768.018	1991.4	707.942	0.355499	-1.49208	0.00193351	0.0207913	1822.11	1155.25	1823.55	1433.46	1488.68	1628.5	1.09393	0.129514	0.716309	0.986892
Gpr137c	61.075	60.7602	41.6899	20.0894	17.6468	14.942	54.5083	17.5594	0.322141	-1.63423	0.00193201	0.0207913	29.5425	150.518	48.015	79.2842	90.0304	63.6496	0.706979	-0.50026	0.561247	0.968976
Cdr2l	1259.67	957.816	698.084	371.176	227.644	528.946	971.857	375.922	0.386808	-1.37031	0.00193704	0.0208148	5954.24	1929.89	1607.99	1532.83	3942.07	1570.41	0.398372	-1.32781	0.00757249	0.126994
S100a16	239.938	471.735	170.308	909.764	3001.72	431.823	293.993	1447.77	4.92449	2.29998	0.00193865	0.0208177	1.90597	0	0	0	0.952984	0	0	#NAME?	0.635646	NA
Ip6k3	458.063	614.353	333.519	1206.32	847.046	966.746	468.645	1006.7	2.14812	1.10307	0.00194059	0.0208242	259.212	775.6	126.678	447.163	517.406	286.92	0.554536	-0.850646	0.211758	0.80069
Ppp1r14c	297.741	213.504	215.546	105.23	26.4702	14.942	242.264	48.8808	0.201767	-2.30924	0.0019497	0.0209076	59.085	32.5963	1.0216	0	45.8407	0.510798	0.0111429	-6.48773	0.000306051	0.00971401
Pak1	2187.79	1760.36	2132.39	1258.94	1035.87	1286.5	2026.85	1193.77	0.588978	-0.763714	0.00195113	0.0209085	167.725	253.101	93.9868	67.6559	210.413	80.8213	0.384108	-1.38042	0.00709671	0.121154
Flvcr1	1663.2	1508.03	1604.62	1028.39	926.457	1077.32	1591.95	1010.72	0.634894	-0.655413	0.00196808	0.0210755	2372.93	2001.8	1782.68	1227.32	2187.36	1505	0.688044	-0.539428	0.100769	0.615197
Nat10	2372.11	2243.91	1851.21	1308.68	1095.87	1374.66	2155.74	1259.74	0.584364	-0.775062	0.00198158	0.0212055	2830.36	2492.66	2363.97	2210.44	2661.51	2287.21	0.859365	-0.218658	0.424242	0.935583
Tmf1	4153.1	3456.58	3752.98	2025.2	2267.61	2575.25	3787.55	2289.36	0.604442	-0.726324	0.00198483	0.0212257	5024.13	6117.56	3962.77	6271.91	5570.84	5117.34	0.918593	-0.122502	0.717562	0.986892
Dpy19l2	0	0	0.887019	1.91328	58.2344	8.21809	0.295673	22.7886	77.0737	6.26817	0.00198907	0.0212564	24.7776	3.83486	149.153	113.112	14.3062	131.133	9.16612	3.19631	0.00024843	0.0081577
Fbxo7	559.491	534.183	683.891	919.33	1138.22	1017.55	592.522	1025.03	1.72995	0.79073	0.00199097	0.0212621	1381.83	1109.23	1152.36	956.696	1245.53	1054.53	0.84665	-0.240162	0.44353	0.93971
Tmem218	229.031	214.348	213.772	405.615	1591.74	416.134	219.05	804.497	3.67266	1.87682	0.00200513	0.0213733	400.253	446.761	598.655	463.02	423.507	530.837	1.25343	0.325883	0.351182	0.907514
Hgh1	1628.3	1654.87	1356.25	999.688	580.579	771.753	1546.47	784.007	0.506964	-0.980045	0.0020065	0.0213733	1766.83	765.054	1386.3	903.84	1265.94	1145.07	0.904521	-0.144774	0.756197	0.987196
Miga1	1272.76	1065.83	879.036	640.948	340.583	503.545	1072.54	495.025	0.461544	-1.11546	0.00200688	0.0213733	1581	1853.2	1048.16	1861.59	1717.1	1454.87	0.847287	-0.239077	0.523984	0.965265
Tmem181b-ps	1664.29	1003.39	691.875	239.16	292.937	579.749	1119.85	370.615	0.33095	-1.59531	0.00200401	0.0213733	1096.88	1637.48	893.896	1140.64	1367.18	1017.27	0.744059	-0.426512	0.225077	0.817047
Isoc2b	207.219	221.943	251.913	360.653	2006.44	495.327	227.025	954.14	4.20279	2.07135	0.0020121	0.021414	281.13	377.734	246.204	588.817	329.432	417.511	1.26737	0.341834	0.500148	0.956803
Ophn1	440.613	383.127	451.493	595.03	972.338	1073.58	425.077	880.316	2.07096	1.0503	0.00201346	0.021414	436.467	691.233	462.783	665.987	563.85	564.385	1.00095	0.0013683	0.997466	0.999672
Pnpla8	1244.4	1069.21	1209.01	1889.36	2879.96	1893.9	1174.21	2221.07	1.89155	0.91957	0.00202685	0.0215417	2108.95	2648.93	2900.31	3847.93	2378.94	3374.12	1.41833	0.504191	0.10606	0.627912
Enkd1	977.2	765.409	776.141	268.816	416.464	500.556	839.584	395.279	0.470803	-1.0868	0.00203257	0.0215877	1154.06	892.563	827.492	728.358	1023.31	777.925	0.760202	-0.395545	0.218006	0.807595
Fcna	272.656	360.341	115.312	58.355	91.7633	18.6775	249.437	56.2653	0.225569	-2.14836	0.00203443	0.0215927	4.76492	0	0	0	2.38246	0	0	#NAME?	0.450937	NA
Basp1	32125.5	26250.9	29787	18298.6	10870.4	16516.1	29387.8	15228.4	0.518187	-0.948454	0.00204137	0.0216288	32033.6	28135.4	20629.1	24794.8	30084.5	22711.9	0.754938	-0.405569	0.136794	0.690806
Cenpf	5215.37	4130	3919.74	2241.41	1328.8	2596.92	4421.7	2055.71	0.464913	-1.10497	0.00204066	0.0216288	5886.58	6878.78	5613.67	5141.84	6382.68	5377.76	0.842554	-0.247158	0.359435	0.913138
2610307P16Rik	57.8031	35.4434	18.6274	6.69647	7.05872	7.47099	37.2913	7.07539	0.189733	-2.39796	0.002042	0.0216288	3.81194	2.87614	1.0216	5.28561	3.34404	3.1536	0.943052	-0.0845903	0.970835	NA
Tmem42	116.697	91.9841	118.861	221.94	1139.98	192.004	109.181	517.976	4.74422	2.24617	0.00204757	0.0216544	124.841	145.725	225.773	288.595	135.283	257.184	1.90108	0.92682	0.0316984	0.345612
Zfp974	57.8031	91.9841	70.9615	130.103	239.996	180.798	73.5829	183.632	2.49558	1.31938	0.0020486	0.0216544	110.546	167.775	196.146	328.765	139.161	262.456	1.88599	0.915323	0.0665703	0.51027
Septin9	17267.9	16231.4	14359.9	8354.33	4896.98	9587.52	15953.1	7612.94	0.477209	-1.06731	0.00204686	0.0216544	10832.6	9672.47	10480.5	8992.94	10252.5	9736.74	0.949693	-0.0744672	0.781826	0.989575
F830016B08Rik	64.3469	30.3801	92.2499	202.807	128.822	323.494	62.3256	218.374	3.50376	1.80891	0.00205265	0.0216825	0	0	0	0	0	0	NA	NA	NA	NA
Zfp24	1514.88	1586.52	1544.3	2112.26	3921.12	3266.32	1548.56	3099.9	2.00179	1.00129	0.00206346	0.021782	2662.64	2869.43	3933.14	2980.03	2766.04	3456.59	1.24965	0.321528	0.275478	0.862426
Slc39a6	5405.14	4870.1	5449.84	3156.91	2272.91	3394.82	5241.69	2941.54	0.561182	-0.833459	0.00206642	0.0217984	11038.4	6427.22	7046.96	4813.08	8732.82	5930.02	0.67905	-0.55841	0.139235	0.696466
Dkc1	3915.34	3973.04	3436.31	1939.11	2613.49	1759.42	3774.9	2104.01	0.557367	-0.843299	0.00206902	0.021811	3953.93	2584.69	3536.76	1804.51	3269.31	2670.64	0.81688	-0.291804	0.484082	0.950325
Ndufa4l2	68.7094	129.959	72.7355	198.024	266.467	203.211	90.468	222.567	2.46018	1.29876	0.00209428	0.0220623	0.952984	0.958715	0	1.05712	0.955849	0.528561	0.552976	-0.854712	0.860105	NA
Alyref2	128.694	149.369	160.55	239.16	434.111	292.116	146.204	321.796	2.201	1.13816	0.00210059	0.0221137	112.452	119.839	140.98	165.968	116.146	153.474	1.32139	0.40206	0.392575	0.926505
Krt26	0	0	0	99.4905	10.5881	0	0	36.6928	Inf	Inf	0.00211278	0.0222226	0	0	0	0	0	0	NA	NA	NA	NA
Mfsd5	5926.46	4757.86	4926.5	3259.27	2317.02	3169.94	5203.61	2915.41	0.560268	-0.835812	0.00211378	0.0222226	3878.64	3118.7	3912.71	3020.2	3498.67	3466.45	0.990792	-0.0133464	0.965086	0.999569
Arf2	1676.29	1599.17	2597.19	3131.08	7697.53	4357.08	1957.55	5061.9	2.58583	1.37063	0.00211566	0.0222273	2917.08	2077.53	4323.39	3035	2497.31	3679.2	1.47326	0.559016	0.10105	0.615607
Anxa3	6832.77	6470.11	6707.64	10134.6	25042.6	13055.6	6670.17	16077.6	2.41037	1.26925	0.00212087	0.022267	15890.1	19204	28396.3	26230.4	17547	27313.3	1.55658	0.638378	0.0177626	0.231898
Ampd2	3913.16	3329.99	2801.21	1594.72	644.108	1664.54	3348.12	1301.12	0.388612	-1.3636	0.00212382	0.0222829	2387.22	1881	2691.9	1888.02	2134.11	2289.96	1.07303	0.101688	0.757871	0.987553
Abcd4	707.816	669.206	645.75	374.046	181.762	351.884	674.257	302.564	0.448737	-1.15606	0.00213798	0.0224163	567.978	642.339	493.431	724.129	605.159	608.78	1.00598	0.00860711	0.981195	0.999569
Rab30	197.403	286.079	280.298	572.07	1185.86	411.651	254.593	723.195	2.84059	1.50619	0.00214416	0.022466	1047.33	1068.97	1034.88	1240	1058.15	1137.44	1.07494	0.104249	0.725603	0.986892
Bid	2751.65	2380.62	3121.42	1804.22	1411.74	1600.29	2751.23	1605.42	0.583527	-0.777127	0.00215575	0.0225722	3288.75	2801.36	2088.14	1898.59	3045.06	1993.37	0.654624	-0.611262	0.0287181	0.322841
Gnl3	7841.59	6803.45	5860.53	2746.51	4522.87	3299.19	6835.19	3522.86	0.5154	-0.956236	0.00216309	0.0226214	5472.03	4997.78	4944.52	3704.16	5234.91	4324.34	0.826059	-0.275684	0.348578	0.907514
Csnk1e	12636	9750.32	8447.97	5265.34	2562.31	5366.41	10278.1	4398.02	0.427903	-1.22465	0.00216336	0.0226214	11739.8	9558.39	7107.24	8817.46	10649.1	7962.35	0.747702	-0.419465	0.147497	0.708659
Tctn2	408.984	376.375	446.17	631.382	700.578	909.966	410.51	747.309	1.82044	0.864287	0.00216483	0.0226216	448.855	624.123	743.721	1058.18	536.489	900.951	1.67934	0.747898	0.0437438	0.412629
Uggt2	20.7219	22.7851	31.0457	54.5284	79.4106	74.7099	24.8509	69.5496	2.79868	1.48475	0.0021669	0.0226254	56.2261	118.881	78.6628	85.6269	87.5533	82.1449	0.938227	-0.0919913	0.885658	0.996136
Tmem151a	1489.79	987.352	771.706	328.127	12.3528	155.397	1082.95	165.292	0.152631	-2.71188	0.0021681	0.0226254	1212.2	2642.22	750.873	1020.12	1927.21	885.498	0.459472	-1.12195	0.0104092	0.158367
Lcor	1426.54	1085.24	1106.11	729.916	315.878	493.085	1205.96	512.959	0.425352	-1.23327	0.00217045	0.0226347	1776.36	1497.51	1295.38	1317.17	1636.94	1306.28	0.798002	-0.325536	0.257399	0.846686
Xiap	1867.15	1843.06	2114.65	3010.54	3319.36	2847.19	1941.62	3059.03	1.57551	0.655815	0.00217625	0.0226799	2142.31	3659.41	3435.62	3921.93	2900.86	3678.78	1.26817	0.342744	0.33411	0.898826
Fancd2	915.034	859.925	869.278	456.317	296.466	549.865	881.413	434.216	0.492636	-1.0214	0.00218419	0.0227475	1754.44	1202.23	1451.69	704.044	1478.34	1077.87	0.729107	-0.455797	0.293898	0.872054
Pawr	1210.59	1313.94	1173.53	1757.35	2015.26	2176.3	1232.69	1982.97	1.60866	0.685857	0.00218905	0.0227828	2713.15	3915.39	4827.04	4651.34	3314.27	4739.19	1.42994	0.51595	0.0957359	0.600424
Wfdc21	7.63438	27.8484	8.87019	186.545	128.822	17.9304	14.7843	111.099	7.51464	2.9097	0.00220003	0.022836	0	0	0	0	0	0	NA	NA	NA	NA
Tpm2	165.775	365.405	263.445	1274.24	651.167	469.178	264.875	798.196	3.01348	1.59143	0.00219968	0.022836	0.952984	0	0	0	0.476492	0	0	#NAME?	0.79155	NA
9430015G10Rik	996.831	715.62	608.495	332.91	349.406	454.983	773.649	379.1	0.490016	-1.0291	0.00219727	0.022836	1401.84	1147.58	1070.63	926.039	1274.71	998.336	0.783186	-0.352573	0.249747	0.842814
Mmp2	40247.3	36524.4	31564.6	19094.5	7078.13	16714.1	36112.1	14295.6	0.395867	-1.33691	0.00219595	0.022836	13535.2	19871.3	15310.6	16566.2	16703.3	15938.4	0.95421	-0.0676216	0.826766	0.991242
Zbtb16	0	11.8145	3.54807	168.368	28.2349	25.4014	5.12085	74.0016	14.451	3.8531	0.00220271	0.0228486	0	0	0	0	0	0	NA	NA	NA	NA
Birc2	1520.33	1589.05	1752.75	2482.48	4318.17	2809.84	1620.71	3203.5	1.9766	0.983022	0.00220909	0.0228994	3187.73	3344	2426.29	3469.48	3265.86	2947.88	0.902635	-0.147786	0.633923	0.978725
Tnfrsf19	18.5406	39.6629	31.9327	267.859	52.9404	97.87	30.0454	139.556	4.64485	2.21563	0.00221188	0.0229131	912.959	250.225	430.092	438.706	581.592	434.399	0.746914	-0.420986	0.465792	0.945635
Atraid	1216.05	1116.47	1349.16	2278.71	5834.03	2091.13	1227.22	3401.29	2.77153	1.47068	0.0022155	0.0229353	1232.21	1921.26	1869.52	2687.21	1576.74	2278.36	1.44499	0.531056	0.147956	0.709833
Ddo	0	5.90724	0	30.6125	28.2349	48.5614	1.96908	35.8029	18.1826	4.18448	0.00222366	0.0230045	3.81194	5.75229	32.691	4.22849	4.78211	18.4598	3.86017	1.94866	0.213629	0.802146
Prune1	1666.48	1695.38	1390.85	912.634	963.515	1046.69	1584.23	974.278	0.614984	-0.701379	0.00223956	0.0231535	844.344	1488.88	1298.45	1529.66	1166.61	1414.05	1.2121	0.277508	0.463103	0.945635
Dph2	1042.64	1000.85	849.764	532.848	471.169	640.264	964.419	548.094	0.568315	-0.815237	0.00224795	0.0232249	1321.79	607.825	839.751	456.677	964.807	648.214	0.671859	-0.57377	0.241016	0.834055
C330018A13Rik	0	0	0	0	84.7046	13.4478	0	32.7175	Inf	Inf	0.00225499	0.0232821	24.7776	10.5459	13.2807	8.45698	17.6617	10.8689	0.615391	-0.700425	0.579222	0.973341
E2f4	4528.28	3898.78	3072.63	2068.25	884.104	1821.43	3833.23	1591.26	0.415123	-1.26839	0.00225771	0.0232947	2740.78	2660.43	1896.08	2092.05	2700.61	1994.06	0.738376	-0.437573	0.104892	0.626003
Aamdc	292.288	302.113	284.733	545.284	1593.51	523.716	293.044	887.502	3.02856	1.59863	0.00226469	0.0233512	199.174	384.445	357.558	350.965	291.809	354.262	1.21402	0.27979	0.537133	0.966315
Ttll3	449.338	281.016	147.245	59.3116	51.1757	132.236	292.533	80.9079	0.276577	-1.85425	0.00227141	0.023405	264.93	220.504	161.412	254.767	242.717	208.089	0.857333	-0.222072	0.620353	0.978672
Mis18bp1	791.794	520.681	593.416	303.255	211.762	369.067	635.297	294.694	0.463869	-1.10821	0.0022747	0.0234234	925.347	964.467	1078.8	668.102	944.907	873.453	0.92438	-0.113442	0.7539	0.986892
4930526I15Rik	103.609	92.828	72.7355	198.024	222.35	153.902	89.7243	191.425	2.13348	1.09321	0.00227781	0.0234244	92.4394	101.624	65.3821	224.11	97.0316	144.746	1.49174	0.576998	0.401094	0.928374
Ankle1	272.656	218.568	174.743	28.6992	91.7633	88.9048	221.989	69.7891	0.314381	-1.66941	0.00227699	0.0234244	380.241	643.298	328.954	304.451	511.769	316.703	0.618839	-0.692365	0.091315	0.589276
Zfp750	0	2.53167	1.77404	124.363	21.1762	0.747099	1.43524	48.7621	33.975	5.0864	0.00228537	0.0234401	0	0	0	0	0	0	NA	NA	NA	NA
Gm5148	0	1.68778	0.887019	2.86992	45.8817	20.9188	0.858267	23.2234	27.0585	4.75801	0.00228192	0.0234401	0	0	2.04319	0	0	1.0216	Inf	Inf	0.603634	NA
Hfe	796.156	633.762	1168.2	1276.16	6435.79	2158.37	866.041	3290.1	3.79902	1.92563	0.00228839	0.0234401	434.561	1011.44	1139.08	1218.86	723.002	1178.97	1.63066	0.705456	0.115138	0.651586
4930523C07Rik	1692.65	1643.06	1722.59	3698.37	2352.32	3033.97	1686.1	3028.22	1.79599	0.84478	0.00228691	0.0234401	3052.41	4544.31	4157.89	5898.74	3798.36	5028.32	1.32381	0.4047	0.244155	0.837952
Slc35e3	1232.41	990.728	888.793	551.024	285.878	553.6	1037.31	463.501	0.44683	-1.1622	0.00228292	0.0234401	705.208	646.174	880.615	646.959	675.691	763.787	1.13038	0.176807	0.598443	0.976373
1110038B12Rik	3847.73	3062.48	2473.9	887.761	1953.5	1033.98	3128.03	1291.75	0.412959	-1.27593	0.00228535	0.0234401	2459.65	1669.12	819.319	759.014	2064.39	789.167	0.382277	-1.38731	2.83281e-05	0.00131726
Sardh	35.9906	81.0135	30.1586	179.848	127.057	147.178	49.0543	151.361	3.08559	1.62554	0.00230513	0.0235961	244.917	142.848	468.912	324.537	193.883	396.724	2.04621	1.03295	0.0247466	0.29176
Map3k5	212.672	306.332	301.586	724.176	409.406	638.77	273.53	590.784	2.15985	1.11093	0.00231503	0.0236819	161.054	240.637	446.437	457.734	200.846	452.086	2.25091	1.17051	0.00329042	0.0666047
Plac8	253.025	736.717	491.408	1492.36	5758.15	623.828	493.717	2624.78	5.31636	2.41044	0.0023174	0.0236905	7.62387	57.5229	1.0216	22.1996	32.5734	11.6106	0.356444	-1.48825	0.334213	0.898826
Armc3	2.18125	23.6289	9.75721	33.4824	181.762	64.9976	11.8558	93.414	7.87918	2.97805	0.00232092	0.0236954	0	0	0	0	0	0	NA	NA	NA	NA
Prpf3	2794.18	2596.65	2280.53	1434	1092.34	1680.23	2557.12	1402.19	0.548347	-0.86684	0.00231941	0.0236954	2322.42	2377.61	2646.95	1621.63	2350.02	2134.29	0.908202	-0.138915	0.687659	0.986892
Jade2	1435.26	1413.52	1527.45	3905.96	1861.74	4218.87	1458.74	3328.85	2.282	1.1903	0.00232839	0.023756	1404.7	1015.28	1465.99	996.867	1209.99	1231.43	1.01772	0.0253388	0.943633	0.999569
Dennd6b	523.5	395.785	276.75	91.8374	93.528	219.647	398.678	135.004	0.338629	-1.56222	0.00234126	0.0238717	246.823	240.637	179.801	275.909	243.73	227.855	0.934866	-0.0971691	0.821589	0.990706
Dvl1	4076.76	3357.84	2975.06	1576.54	1597.03	2315.26	3469.89	1829.61	0.527283	-0.923351	0.00234454	0.0238894	3823.37	3744.74	3080.11	3731.64	3784.06	3405.88	0.90006	-0.151907	0.581922	0.974929
Per1	2508.44	1626.18	1742.99	3889.69	3111.13	4364.55	1959.2	3788.46	1.93367	0.951345	0.00234885	0.0239176	913.912	1482.17	786.628	1695.62	1198.04	1241.13	1.03596	0.0509715	0.911529	0.99866
Il17d	47.9875	50.6335	75.3966	115.753	181.762	129.248	58.0058	142.254	2.45242	1.2942	0.00235098	0.0239236	222.045	331.715	207.384	137.426	276.88	172.405	0.62267	-0.683461	0.143854	0.704519
Fgd1	993.559	907.183	738.887	495.539	374.112	541.647	879.876	470.433	0.534658	-0.903313	0.00235436	0.0239424	922.488	1154.29	1420.02	1142.75	1038.39	1281.38	1.23401	0.303353	0.339786	0.90178
Yars	7047.62	5683.61	5786.02	3453.47	2269.38	3831.87	6172.42	3184.9	0.51599	-0.954585	0.00235646	0.0239481	13243.6	8402.18	7679.33	6260.28	10822.9	6969.81	0.643987	-0.634896	0.0590158	0.481582
Spag1	502.778	312.24	208.449	76.5311	61.7638	169.591	341.156	102.629	0.300827	-1.733	0.00236838	0.0240536	391.676	311.582	259.485	348.85	351.629	304.168	0.865024	-0.209188	0.593873	0.976373
Tmem45a	38.1719	58.2285	19.5144	294.645	141.174	70.2273	38.6383	168.682	4.36568	2.12621	0.00237801	0.0241355	0	0	0	0	0	0	NA	NA	NA	NA
Mbd2	4766.03	4578.11	5856.1	7725.82	8350.46	10651.4	5066.75	8909.22	1.75837	0.81424	0.00238221	0.0241625	6198.21	8282.34	10468.3	11582.9	7240.27	11025.6	1.52281	0.60674	0.0374321	0.378928
Gm11563	0	0.843891	0	80.3577	26.4702	0	0.281297	35.6093	126.59	6.98402	0.00240608	0.0243568	0	0	0	0	0	0	NA	NA	NA	NA
Ruvbl2	4231.63	3962.07	3697.09	2801.04	2232.32	2324.22	3963.6	2452.53	0.618763	-0.69254	0.00240524	0.0243568	4037.79	3668.04	3623.6	3498.02	3852.92	3560.81	0.924185	-0.113746	0.666251	0.985921
Cenpe	5243.73	4342.66	3527.67	1910.41	935.28	2419.11	4371.35	1754.93	0.401462	-1.31667	0.00240552	0.0243568	6465.04	5615.19	5379.72	3698.87	6040.12	4539.3	0.751525	-0.412108	0.190968	0.774577
Lig1	3988.42	3673.46	4302.04	2571.45	2339.96	2727.66	3987.97	2546.36	0.638509	-0.647221	0.00241241	0.0244051	5255.71	4976.69	5379.72	2700.95	5116.2	4040.33	0.789714	-0.340597	0.378334	0.920698
Pigbos1	145.053	158.652	143.697	279.339	575.285	262.232	149.134	372.285	2.49632	1.3198	0.00242165	0.0244826	257.306	170.651	217.6	270.623	213.978	244.112	1.14082	0.190075	0.667623	0.986629
Runx1t1	2.18125	15.19	40.8029	132.016	91.7633	144.19	19.3914	122.657	6.32531	2.66114	0.00245283	0.0247637	418.36	387.321	290.133	391.135	402.84	340.634	0.845581	-0.241985	0.514069	0.962692
Pum3	5123.76	4849	4462.59	3133.95	2152.91	2967.48	4811.78	2751.45	0.571814	-0.806382	0.00245423	0.0247637	6384.04	5086.94	5249.98	5439.95	5735.49	5344.97	0.931911	-0.101736	0.715106	0.986892
Hsp90ab1	157359	152843	125478	96391.9	59685	77890.3	145226	77989.1	0.537017	-0.89696	0.00245326	0.0247637	98981.7	122723	85857.9	77142.5	110852	81500.2	0.735214	-0.443765	0.105838	0.627523
Ints13	2007.84	2103.82	1848.55	1206.32	742.93	1187.14	1986.74	1045.46	0.526222	-0.926257	0.00245853	0.024791	1957.43	1507.1	1937.97	1497.94	1732.26	1717.95	0.991739	-0.0119671	0.970278	0.999569
Mtmr1	640.197	735.873	863.069	1570.8	1097.63	1423.97	746.38	1364.13	1.82767	0.870004	0.00247054	0.024896	1804.95	1931.81	2415.05	2366.9	1868.38	2390.97	1.2797	0.35581	0.185858	0.768095
Rcan1	845.234	882.71	1107	1643.51	2002.91	1438.91	944.981	1695.11	1.7938	0.843021	0.00247369	0.0249115	1600.06	1040.21	1619.23	1351	1320.13	1485.12	1.12497	0.169892	0.624561	0.978672
Fech	1329.47	1333.35	1578.89	1993.64	5036.39	3075.81	1413.9	3368.61	2.38249	1.25247	0.00247865	0.0249453	4163.59	3533.82	6014.13	4648.17	3848.7	5331.15	1.38518	0.470074	0.111097	0.643459
Fxyd3	5.45313	46.414	16.8534	559.634	112.939	24.6543	22.9068	232.409	10.1458	3.34282	0.00249047	0.0250318	0	0	0	0	0	0	NA	NA	NA	NA
Cebpa	1078.63	800.009	1677.35	3419.03	2398.2	2304.05	1185.33	2707.09	2.28383	1.19146	0.00248924	0.0250318	5.7179	0.958715	1.0216	6.34274	3.33831	3.68217	1.103	0.141437	0.954297	0.999569
Acoxl	2.18125	0.843891	4.43509	44.962	26.4702	8.21809	2.48674	26.5501	10.6767	3.41639	0.00249414	0.0250525	12.3888	16.2981	8.17276	5.28561	14.3435	6.72919	0.469146	-1.09189	0.432336	0.938256
Igsf23	0	5.90724	2.66106	27.7425	26.4702	26.1485	2.8561	26.7871	9.3789	3.22942	0.00250077	0.025103	12.3888	34.5137	50.0582	103.598	23.4513	76.8281	3.27608	1.71197	0.0463704	0.425067
Hspb8	10340.2	8362.12	9624.15	16872.2	47780.5	16298.7	9442.16	26983.8	2.8578	1.5149	0.00250546	0.0251338	19766.8	16135.2	20194.9	22944.8	17951	21569.9	1.2016	0.264955	0.336756	0.900385
Nudt9	6646.27	5830.44	7671.82	9585.52	12599.8	13971.5	6716.18	12052.3	1.79451	0.843593	0.00250721	0.0251351	12776.7	14998.1	17982.1	16613.7	13887.4	17297.9	1.24559	0.316824	0.232952	0.823127
Fuom	266.113	279.328	383.192	503.192	2324.08	647.735	309.544	1158.34	3.74207	1.90384	0.00251527	0.0251997	986.338	619.33	1158.49	801.299	802.834	979.894	1.22054	0.287524	0.459924	0.944767
Defb6	0	0	0	58.355	29.9995	0	0	29.4515	Inf	Inf	0.00251739	0.0252047	0	0	0	0	0	0	NA	NA	NA	NA
Dlgap5	2392.83	2257.41	2460.59	1328.77	921.163	1547.99	2370.28	1265.97	0.534104	-0.904807	0.0025269	0.0252837	3024.77	3808.97	4261.07	2446.18	3416.87	3353.63	0.981491	-0.0269536	0.941516	0.999569
Ncl	52018.5	50581.1	42483.8	25562.4	14417.4	28908.2	48361.1	22962.7	0.474817	-1.07456	0.00253054	0.0253037	56595.8	52893.2	47670.7	38515.2	54744.5	43093	0.787165	-0.345263	0.20378	0.79103
Selenop	7838.32	7241.43	9318.13	10942	95977.4	15999.9	8132.63	40973.1	5.03811	2.33288	0.00253286	0.0253107	8719.8	4319.97	1816.4	2309.81	6519.89	2063.1	0.316433	-1.66003	3.4049e-05	0.00156144
Atp8b1	62.1656	88.6086	62.0913	222.897	111.175	204.705	70.9552	179.592	2.53107	1.33975	0.00253668	0.0253326	0	0	0	3.17137	0	1.58568	Inf	Inf	0.513671	NA
Prnp	3565.25	3489.49	3109	6555.85	5256.98	4985.39	3387.91	5599.41	1.65276	0.724876	0.00254253	0.0253748	6285.88	5658.33	5266.32	6719.07	5972.11	5992.7	1.00345	0.00496537	0.986138	0.999569
Slc2a1	20155.8	15277.8	18013.6	11840.3	5991.09	7263.3	17815.7	8364.9	0.469523	-1.09073	0.00254791	0.025412	7475.21	20358.3	6512.67	27524.3	13916.8	17018.5	1.22288	0.29028	0.795633	0.990234
Pcdh17	117.788	208.441	98.4591	297.515	352.936	353.378	141.563	334.609	2.36369	1.24104	0.00255319	0.0254321	25.7306	23.0092	91.9436	51.799	24.3699	71.8713	2.94919	1.56032	0.0383536	0.383649
Smc4	15200	12736.8	12596.6	7317.33	8620.46	9013.75	13511.1	8317.18	0.615579	-0.699984	0.00255275	0.0254321	15551.7	14374	13796.6	9339.68	14962.9	11568.2	0.773124	-0.371228	0.232384	0.823127
Gm5930	1.09063	0	7.98317	2.86992	841.752	60.515	3.0246	301.712	99.7529	6.64029	0.00256043	0.0254441	8.57686	11.5046	22.4751	3.17137	10.0407	12.8232	1.27712	0.352898	0.815419	0.99063
Pcdhb18	15.2688	25.3167	3.54807	49.7452	89.9986	85.1693	14.7112	74.971	5.09619	2.34942	0.00255655	0.0254441	3.81194	53.688	80.706	81.3984	28.75	81.0522	2.81921	1.49529	0.164555	0.74104
Casp1	1270.58	1054.86	3153.35	3595.05	10155.7	4989.87	1826.26	6246.88	3.42058	1.77424	0.00256094	0.0254441	839.579	687.398	1670.31	1096.24	763.489	1383.27	1.81178	0.857407	0.0154009	0.209423
Txnrd1	16391	15159.7	14755.6	8197.44	7143.42	10886	15435.4	8742.28	0.566378	-0.820162	0.00255828	0.0254441	32264.2	14537.9	22175.8	12074.5	23401.1	17125.1	0.731808	-0.450462	0.327675	0.894815
Gm9961	0	1.68778	0	0	174.703	9.71229	0.562594	61.4718	109.265	6.77169	0.00256258	0.0254442	3.81194	0	0	6.34274	1.90597	3.17137	1.66391	0.734582	0.842791	NA
Gpx3	294.469	691.147	461.25	3644.79	907.045	1002.61	482.288	1851.48	3.83895	1.94071	0.00257515	0.0255526	3.81194	25.8853	10.216	62.3702	14.8486	36.2931	2.44421	1.28937	0.331634	0.897334
Sorbs2	39.2625	101.267	37.2548	178.892	282.349	138.96	59.2614	200.067	3.37601	1.75532	0.00259052	0.025656	0.952984	1.91743	1.0216	2.11425	1.43521	1.56792	1.09247	0.127594	0.968214	NA
Wfs1	6774.96	5532.55	4921.18	2164.87	1111.75	3332.06	5742.9	2202.89	0.383586	-1.38238	0.00258897	0.025656	5769.36	5533.7	6709.84	5225.36	5651.53	5967.6	1.05593	0.078508	0.78131	0.989575
Ccdc74a	45.8063	29.5362	25.7235	10.523	3.52936	5.22969	33.6887	6.42736	0.190787	-2.38996	0.00258787	0.025656	72.4268	46.0183	44.9502	33.8279	59.2225	39.3891	0.665102	-0.588351	0.420147	0.934172
1110025L11Rik	0	0	0	69.8347	21.1762	0	0	30.3369	Inf	Inf	0.00260212	0.025658	10.4828	0	0	0	5.24141	0	0	#NAME?	0.270129	NA
Bicdl2	1.09063	4.21946	1.77404	106.187	14.1174	3.73549	2.36137	41.3466	17.5096	4.13007	0.00259548	0.025658	5.7179	0	0	1.05712	2.85895	0.528561	0.184879	-2.43534	0.572158	NA
Krt16	34.9	54.009	59.4303	420.921	174.703	64.9976	49.4464	220.207	4.45345	2.15492	0.00259483	0.025658	10.4828	11.5046	21.4535	2.11425	10.9937	11.7839	1.07188	0.100137	0.948242	0.999569
Ap1ar	2986.13	2833.79	2708.96	1572.71	1445.27	2016.42	2842.96	1678.14	0.590278	-0.760533	0.00260366	0.025658	3956.79	3553.96	4206.93	3082.57	3755.37	3644.75	0.970543	-0.0431362	0.886406	0.996136
Oplah	1821.34	1301.28	1317.22	894.458	827.635	814.338	1479.95	845.477	0.571288	-0.807711	0.00259717	0.025658	587.991	893.522	1723.43	1889.08	740.757	1806.25	2.43839	1.28593	0.00015631	0.00548486
Ncapg	2481.17	2173.02	2142.15	1319.21	797.635	1364.95	2265.45	1160.6	0.512304	-0.964929	0.00260392	0.025658	3599.42	3771.58	3928.03	2188.24	3685.5	3058.14	0.829775	-0.269207	0.458593	0.944739
Btn2a2	32.7188	48.1018	14.1923	5.73983	3.52936	5.97679	31.6709	5.08199	0.160462	-2.63969	0.00260028	0.025658	19.0597	28.7614	0	1.05712	23.9106	0.528561	0.0221058	-5.49943	0.00570199	0.10258
Ms4a2	6.54375	13.5023	21.2884	0.956639	0	0	13.7782	0.31888	0.0231439	-5.43323	0.00259768	0.025658	0	0	0	0	0	0	NA	NA	NA	NA
Oas1a	759.075	613.509	1229.41	1279.03	6216.97	2189	867.331	3228.33	3.72215	1.89613	0.00261407	0.0257104	20.9656	2.87614	37.799	17.9711	11.9209	27.8851	2.33917	1.226	0.34428	0.905395
Klhl5	3272.97	2988.22	3328.98	1951.54	2207.61	2124.75	3196.72	2094.64	0.655245	-0.609894	0.0026142	0.0257104	2095.61	2670.02	1493.57	1763.28	2382.82	1628.43	0.683404	-0.549189	0.0692442	0.517057
Pex5	2927.24	2481.04	2638.88	1644.46	938.809	1526.32	2682.39	1369.86	0.510689	-0.969483	0.00261183	0.0257104	2388.18	2575.11	2386.45	2780.23	2481.64	2583.34	1.04098	0.0579419	0.834248	0.991342
Creb5	1514.88	1042.21	1298.6	706	381.171	692.561	1285.23	593.244	0.461587	-1.11533	0.00261861	0.0257375	1356.1	1295.22	256.42	473.591	1325.66	365.006	0.275339	-1.86072	2.36176e-06	0.000150282
Cfh	270.475	275.108	505.601	655.298	1672.92	736.639	350.395	1021.62	2.91562	1.5438	0.00263449	0.0258446	0.952984	0	7.15117	0	0.476492	3.57558	7.50397	2.90765	0.475338	NA
Pcgf6	691.456	713.932	609.382	322.387	419.994	420.617	671.59	387.666	0.577236	-0.792767	0.00263417	0.0258446	1000.63	789.981	624.195	667.044	895.307	645.62	0.721115	-0.471698	0.14028	0.697413
Arhgap22	7607.11	5913.99	5723.93	3404.68	2417.61	4074.68	6415.01	3298.99	0.514261	-0.959428	0.00263315	0.0258446	1988.88	2247.23	1737.73	1766.45	2118.05	1752.09	0.827219	-0.273659	0.320452	0.888865
Srsf6	13062.4	11111.5	9913.32	6035.44	7424.01	7009.28	11362.4	6822.91	0.60048	-0.735811	0.00264129	0.0258634	13724.9	8501.88	11415.3	10573.3	11113.4	10994.3	0.989287	-0.0155386	0.962675	0.999569
Rbfox2	9559.33	7500.5	7276.21	4630.13	2114.09	4088.87	8112.02	3611.03	0.445146	-1.16765	0.00264044	0.0258634	5424.38	6658.27	5595.28	7375.55	6041.33	6485.41	1.07351	0.102332	0.734218	0.986892
Necab3	70.8906	39.6629	23.9495	10.523	7.05872	11.2065	44.8343	9.59608	0.214034	-2.22409	0.00264139	0.0258634	12.3888	20.133	17.3671	10.5712	16.2609	13.9692	0.859065	-0.21916	0.854969	0.992803
Slc7a5	12725.4	8313.17	9223.22	5246.21	2767.02	5475.49	10087.3	4496.24	0.445734	-1.16575	0.0026468	0.0258837	56132.7	29657.8	22298.4	14849.4	42895.2	18573.9	0.433006	-1.20754	0.00242743	0.052663
Mapk8ip3	3919.71	2588.21	1507.04	923.157	331.76	1164.73	2671.65	806.548	0.301891	-1.7279	0.0026467	0.0258837	2042.24	3321.95	1339.31	2227.36	2682.1	1783.33	0.664903	-0.588783	0.13842	0.69484
Mtfp1	353.363	362.873	362.791	390.309	3089.95	1059.39	359.675	1513.22	4.20717	2.07285	0.00266642	0.0260592	1195.04	718.077	2437.53	1008.5	956.56	1723.01	1.80126	0.849005	0.0791927	0.552562
Fam13a	3.27188	8.43891	27.4976	242.986	51.1757	35.1136	13.0695	109.759	8.3981	3.07006	0.00267486	0.0261252	38.1194	32.5963	25.5399	24.3138	35.3578	24.9269	0.704988	-0.504329	0.555351	0.968467
Tmem138	1045.91	730.81	807.187	529.021	409.406	475.902	861.302	471.443	0.547361	-0.869436	0.00268232	0.0261817	749.045	523.458	720.225	663.873	636.252	692.049	1.0877	0.121276	0.727961	0.986892
Npm2	99.2469	33.7556	13.3053	4.7832	3.52936	9.71229	48.7693	6.00828	0.123198	-3.02095	0.00269303	0.0262697	27.6365	20.133	8.17276	7.39986	23.8848	7.78631	0.325995	-1.61708	0.166724	0.741961
Sra1	1983.85	2097.07	2219.32	3121.51	16378	4241.28	2100.08	7913.59	3.76824	1.91389	0.00270707	0.0263901	3073.37	3399.6	4097.62	4539.28	3236.49	4318.45	1.3343	0.416085	0.120992	0.664629
Tmem53	21.8125	16.0339	23.0625	45.9187	162.35	51.5498	20.303	86.6063	4.2657	2.09278	0.0027147	0.0264479	29.5425	38.3486	98.0731	110.998	33.9455	104.536	3.07951	1.6227	0.00885216	0.143567
Nrk	0	0	0	42.0921	0	29.884	0	23.992	Inf	Inf	0.00272915	0.0265554	29.5425	480.316	472.999	321.365	254.929	397.182	1.55801	0.639703	0.679759	0.986892
9930014A18Rik	10.9063	37.1312	34.5937	45.9187	164.115	171.833	27.5437	127.289	4.62134	2.20831	0.00272798	0.0265554	156.289	147.642	154.261	91.9697	151.966	123.115	0.810152	-0.303736	0.555169	0.968467
Enkur	11.9969	20.2534	47.899	70.7913	105.881	146.431	26.7164	107.701	4.03127	2.01123	0.00273156	0.0265622	144.854	178.321	126.678	294.937	161.587	210.808	1.30461	0.383613	0.48731	0.952209
Chp2	6.54375	5.06335	9.75721	27.7425	81.1752	19.4246	7.12143	42.7808	6.00733	2.58672	0.00274188	0.0266459	0	1.91743	0	0	0.958715	0	0	#NAME?	0.63446	NA
Sla	917.216	864.988	1751.86	2737.9	2521.73	2485.6	1178.02	2581.74	2.19159	1.13198	0.0027597	0.0268024	375.476	100.665	35.7558	42.2849	238.07	39.0204	0.163903	-2.60909	0.000222259	0.00735278
Adra2a	88.3406	105.486	80.7187	276.469	148.233	197.981	91.5152	207.561	2.26805	1.18145	0.0027625	0.0268128	10.4828	1.91743	3.06479	4.22849	6.20013	3.64664	0.588155	-0.76573	0.706332	0.986892
Skint9	0	0	0	65.0515	22.9408	0	0	29.3308	Inf	Inf	0.00276903	0.0268594	0	0	0	0	0	0	NA	NA	NA	NA
Plxnb1	774.344	731.654	371.661	304.211	54.7051	107.582	625.886	155.5	0.248447	-2.00899	0.00277411	0.0268919	35.2604	130.385	30.6479	59.1989	82.8228	44.9234	0.542403	-0.882562	0.298867	0.874564
Tnfrsf10b	2699.3	2779.78	2080.95	1318.25	877.046	1567.41	2520.01	1254.24	0.497711	-1.00662	0.00277815	0.0269143	1670.58	2756.3	3021.88	2065.62	2213.44	2543.75	1.14923	0.200664	0.595306	0.976373
2810442N19Rik	3.27188	5.90724	1.77404	1.91328	132.351	35.1136	3.65105	56.4593	15.4639	3.95083	0.00278458	0.0269598	4.76492	23.0092	37.799	33.8279	13.887	35.8135	2.57891	1.36676	0.219649	0.810049
Cyp4f18	841.963	629.543	1070.63	1667.42	1801.74	1424.72	847.379	1631.29	1.9251	0.944936	0.00279392	0.0270334	0	0	0	0	0	0	NA	NA	NA	NA
Rab29	223.578	333.337	364.565	526.151	2020.56	621.586	307.16	1056.1	3.43827	1.78168	0.00279887	0.0270645	289.707	439.091	370.839	465.134	364.399	417.987	1.14706	0.197937	0.620626	0.978672
Zfp708	39.2625	48.9457	40.8029	79.401	227.644	102.353	43.0037	136.466	3.17335	1.66601	0.00280609	0.0271174	44.7902	131.344	92.9652	116.283	88.0671	104.624	1.18801	0.248544	0.718147	0.986892
Triqk	2.18125	5.90724	0	20.0894	112.939	8.96519	2.69616	47.3314	17.5551	4.13382	0.00281161	0.0271538	0	0	0	1.05712	0	0.528561	Inf	Inf	0.751598	NA
Kctd5	2133.26	2147.7	2341.73	1543.06	1431.15	1320.87	2207.56	1431.69	0.64854	-0.624732	0.00281566	0.0271761	3113.4	2343.1	1945.12	1367.92	2728.25	1656.52	0.607172	-0.719822	0.0321705	0.347885
Myl9	148.325	190.719	186.274	627.555	344.112	288.38	175.106	420.016	2.39864	1.26221	0.00282396	0.0272393	0	0	0	0	0	0	NA	NA	NA	NA
Med16	846.325	912.246	933.144	1354.6	1312.92	1524.08	897.238	1397.2	1.55722	0.638977	0.00282901	0.0272711	1819.25	1601.05	2024.8	2079.36	1710.15	2052.08	1.19994	0.262965	0.342039	0.903688
Oas1g	261.75	136.71	319.327	325.257	2138.79	672.389	239.262	1045.48	4.36959	2.1275	0.00283553	0.0273001	3.81194	1.91743	6.12957	8.45698	2.86468	7.29328	2.54593	1.34819	0.483652	0.950265
Pgm2	1747.18	1627.02	1636.55	2384.9	3019.37	2563.3	1670.25	2655.85	1.59009	0.669111	0.00283476	0.0273001	2798.91	3748.57	4710.58	4177.75	3273.74	4444.16	1.35752	0.44097	0.139723	0.696988
9930111J21Rik2	4.3625	11.8145	9.75721	32.5257	29.9995	51.5498	8.64473	38.025	4.39864	2.13706	0.00285216	0.0274432	0	0	0	0	0	0	NA	NA	NA	NA
Swsap1	150.506	202.534	176.517	291.775	398.818	316.023	176.519	335.538	1.90086	0.926655	0.00285548	0.0274582	348.792	262.688	322.824	273.795	305.74	298.309	0.975697	-0.0354955	0.927863	0.999099
Nudt19	1074.27	1064.15	1300.37	1648.29	12239.8	2142.68	1146.26	5343.59	4.66176	2.22088	0.00286719	0.0275411	1894.53	1831.15	3866.74	2123.76	1862.84	2995.25	1.6079	0.685173	0.0641486	0.503311
Adam19	270.475	603.382	367.226	1150.84	682.931	1324.61	413.694	1052.79	2.54485	1.34758	0.00286765	0.0275411	273.506	123.674	67.4253	52.8561	198.59	60.1407	0.302838	-1.72338	0.00383222	0.0753915
Ube2l6	2015.48	1862.47	3496.63	4657.88	15774.5	4580.46	2458.19	8337.6	3.39176	1.76204	0.00287257	0.0275714	1743.96	2406.37	3047.42	3100.54	2075.17	3073.98	1.48132	0.56688	0.0624674	0.496192
B230118H07Rik	318.463	368.78	341.502	581.637	2008.2	640.264	342.915	1076.7	3.13985	1.6507	0.00287622	0.0275893	740.469	747.797	986.861	959.867	744.133	973.364	1.30805	0.387419	0.185807	0.768095
Tagln	932.484	1693.69	933.144	3078.46	4844.04	1780.34	1186.44	3234.28	2.72604	1.44681	0.00288164	0.0276243	4.76492	0	0	3.17137	2.38246	1.58568	0.665566	-0.587347	0.883421	NA
Pggt1b	491.872	544.31	631.557	867.672	912.339	1191.62	555.913	990.545	1.78183	0.833363	0.00288658	0.0276547	1570.52	1767.87	2431.4	2433.5	1669.19	2432.45	1.45726	0.543257	0.0472448	0.430076
Mdh1	5267.72	5463.35	5418.8	7743.04	11599.2	8637.21	5383.29	9326.49	1.73249	0.792847	0.0028927	0.0276962	11100.4	12896.6	24894.2	15385.4	11998.5	20139.8	1.67853	0.747196	0.0260961	0.302524
Plekhn1	414.438	237.977	362.791	136.799	21.1762	98.617	338.402	85.5309	0.252749	-1.98422	0.00289515	0.0277026	63.8499	66.1513	8.17276	30.6566	65.0006	19.4147	0.298684	-1.74331	0.0533722	0.460907
Smad4	5025.6	4454.9	4797	6487.93	9393.39	8427.28	4759.17	8102.86	1.70258	0.767723	0.00289855	0.0277181	6373.56	8514.35	8344.39	9103.94	7443.95	8724.17	1.17198	0.228949	0.431539	0.937971
Hoxb6	15.2688	25.3167	7.98317	58.355	38.8229	125.513	16.1895	74.2302	4.58507	2.19694	0.00291607	0.0278684	0	0	111.354	60.256	0	85.8049	Inf	Inf	1.13221e-07	1.03132e-05
Krt80	3272.97	3075.98	2988.37	1607.15	239.996	638.77	3112.44	828.64	0.266235	-1.90923	0.00291979	0.0278869	1242.69	1105.4	481.171	611.017	1174.04	546.094	0.465139	-1.10427	0.000539143	0.0155871
Elmod1	0	0	0	44.0054	8.8234	0.747099	0	17.8586	Inf	Inf	0.00292258	0.0278964	0	0	0	0	0	0	NA	NA	NA	NA
Ifi203	1433.08	1646.43	2623.8	4038.93	3199.36	4824.02	1901.1	4020.77	2.11497	1.08063	0.00293447	0.0279927	463.15	713.284	724.311	1338.32	588.217	1031.31	1.75329	0.810064	0.060116	0.486599
Nacc2	528.953	419.414	900.324	1235.98	1244.1	1845.33	616.23	1441.8	2.33972	1.22633	0.00294027	0.0280309	1702.98	1197.43	2576.46	2169.22	1450.21	2372.84	1.63621	0.710354	0.0283147	0.319116
Tmem19	1589.04	1399.17	1691.54	2238.54	2604.67	2599.9	1559.92	2481.04	1.59049	0.669471	0.0029486	0.0280758	1402.79	1464.92	1748.97	1585.68	1433.85	1667.33	1.16283	0.217639	0.434524	0.939161
Espn	475.513	367.093	354.807	198.024	44.117	32.8723	399.138	91.6712	0.229673	-2.12235	0.00294736	0.0280758	80.0507	724.788	19.4103	252.652	402.419	136.031	0.338034	-1.56476	0.39371	0.927305
Zfp712	53.4406	70.043	53.2211	141.583	227.644	100.111	58.9016	156.446	2.65606	1.40929	0.00295941	0.0281614	95.2984	132.303	77.6412	142.712	113.801	110.176	0.968154	-0.0466917	0.935202	0.999569
Fnbp4	4301.43	3275.14	2647.75	1420.61	677.637	1873.72	3408.11	1323.99	0.388483	-1.36408	0.00296349	0.028183	2488.24	2833.96	2262.83	2986.37	2661.1	2624.6	0.986285	-0.0199242	0.947093	0.999569
Krtap1-4	0	0	0	60.2683	24.7055	0	0	28.3246	Inf	Inf	0.00297263	0.0282354	0	0	0	0	0	0	NA	NA	NA	NA
Tmem109	5940.63	5218.62	5239.62	3635.23	2315.26	3209.54	5466.29	3053.34	0.558576	-0.840174	0.00297205	0.0282354	5157.55	4938.34	5232.61	3543.48	5047.94	4388.04	0.869273	-0.202118	0.519741	0.96485
Rae1	4388.68	4153.63	3577.35	2834.52	2158.2	2178.54	4039.88	2390.42	0.591705	-0.757049	0.0029761	0.0282511	3637.54	4090.84	4102.73	4086.84	3864.19	4094.78	1.05967	0.0836214	0.751987	0.986892
5430402O13Rik	5.45313	10.1267	1.77404	12.4363	139.41	25.4014	5.78462	59.0824	10.2137	3.35244	0.00298246	0.0282635	9.52984	29.7202	32.691	28.5423	19.625	30.6167	1.56009	0.641625	0.535903	0.965491
Dpt	64.3469	124.052	21.2884	713.653	326.466	107.582	69.8958	382.567	5.47339	2.45244	0.0029795	0.0282635	0	0	0	0	0	0	NA	NA	NA	NA
Hhipl1	668.553	626.167	649.298	198.981	77.6459	345.907	648.006	207.511	0.32023	-1.64282	0.00298285	0.0282635	1538.12	733.417	479.128	450.334	1135.77	464.731	0.409179	-1.2892	0.00271045	0.0571256
AU041133	74.1625	87.7647	68.3004	110.013	299.995	221.141	76.7425	210.383	2.74142	1.45492	0.00298531	0.0282695	152.477	141.89	223.729	209.31	147.184	216.52	1.47109	0.556882	0.186088	0.768805
Kyat1	151.597	163.715	133.053	247.77	395.288	267.461	149.455	303.506	2.03076	1.02202	0.0029899	0.0282786	520.329	353.766	421.919	519.047	437.047	470.483	1.0765	0.106353	0.781451	0.989575
Eno3	6647.36	6171.37	6333.31	3612.27	2881.72	1266.33	6384.02	2586.77	0.405195	-1.30331	0.00298933	0.0282786	3430.74	3404.4	2635.72	2339.41	3417.57	2487.56	0.727875	-0.458237	0.0876044	0.580649
Endog	530.044	490.301	534.872	750.962	4971.1	1003.35	518.406	2241.81	4.32442	2.11251	0.00299436	0.0283036	1171.22	891.605	1521.16	1102.58	1031.41	1311.87	1.27192	0.347002	0.308963	0.878154
Cd83	464.606	1015.2	824.927	1861.62	5888.73	1141.57	768.245	2963.97	3.85811	1.94789	0.00300031	0.0283425	49.5552	288.573	60.2741	63.4274	169.064	61.8507	0.365842	-1.45071	0.0741413	0.533841
Susd3	110.153	280.172	222.642	456.317	1720.56	363.09	204.322	846.656	4.14373	2.05093	0.0030137	0.0284344	0	0	0	4.22849	0	2.11425	Inf	Inf	0.458467	NA
Bbs10	53.4406	52.3212	49.673	71.7479	268.231	165.856	51.8116	168.612	3.25432	1.70236	0.0030135	0.0284344	82.9096	114.087	142.002	217.767	98.4983	179.885	1.82627	0.8689	0.0931016	0.593556
Tppp	27.2656	16.0339	50.5601	306.125	49.411	118.789	31.2865	158.108	5.05355	2.3373	0.00302213	0.0284794	194.409	221.463	224.751	256.881	207.936	240.816	1.15813	0.211792	0.59791	0.976373
Pdlim1	5892.65	5131.7	5438.31	3743.33	2645.25	3376.89	5487.55	3255.16	0.593189	-0.753436	0.00302032	0.0284794	11604.5	10731.9	5508.44	8591.24	11168.2	7049.84	0.631244	-0.66373	0.0408159	0.398832
Tmem132c	1.09063	2.53167	0.887019	27.7425	22.9408	5.97679	1.50311	18.8867	12.5651	3.65135	0.0030449	0.0286766	0	0	1.0216	23.2567	0	12.1391	Inf	Inf	0.0324871	0.349695
Clec14a	39.2625	106.33	35.4807	394.135	299.995	88.9048	60.3578	261.012	4.32441	2.1125	0.0030633	0.028815	0	0	0	0	0	0	NA	NA	NA	NA
Gm14322	43.625	43.8823	43.4639	11.4797	19.4115	9.71229	43.6571	13.5345	0.310018	-1.68958	0.00306226	0.028815	73.3798	54.6467	29.6263	35.9422	64.0132	32.7842	0.512147	-0.965369	0.177257	0.756385
Cmpk2	655.466	622.792	1132.72	1348.86	1732.92	3264.82	803.66	2115.53	2.63237	1.39636	0.00306675	0.02883	49.5552	11.5046	139.959	81.3984	30.5299	110.679	3.62525	1.85808	0.0265821	0.306074
Cnih2	30.5375	42.1946	55.8822	7.65311	1.76468	13.4478	42.8714	7.62186	0.177784	-2.4918	0.0030695	0.0288385	8.57686	28.7614	8.17276	10.5712	18.6691	9.37199	0.502004	-0.994228	0.449288	0.941715
Fblim1	6334.35	5167.14	4720.71	3256.4	1182.34	2181.53	5407.4	2206.75	0.408099	-1.29301	0.00308013	0.0289208	2905.65	4243.27	4375.49	7211.69	3574.46	5793.59	1.62083	0.696733	0.060576	0.488768
Prex2	91.6125	76.7941	55.8822	142.539	232.938	153.155	74.7629	176.211	2.35693	1.23691	0.00308604	0.0289589	0	0.958715	1.0216	10.5712	0.479357	5.79641	12.092	3.59599	0.24018	NA
Msrb3	301.013	389.034	364.565	615.119	562.933	584.978	351.537	587.677	1.67174	0.741346	0.0030915	0.0289926	1945.04	1206.06	1910.38	1936.65	1575.55	1923.52	1.22085	0.287889	0.404407	0.928374
Gm5431	54.5313	27.0045	91.3629	194.198	111.175	332.459	57.6329	212.611	3.68905	1.88325	0.00310748	0.0290878	0	0	0	0	0	0	NA	NA	NA	NA
Mmd	2414.64	2478.51	2610.5	1383.3	1489.39	745.605	2501.22	1206.1	0.482205	-1.05228	0.0031056	0.0290878	211.562	343.22	262.55	158.568	277.391	210.559	0.75907	-0.397696	0.414236	0.932489
Ccdc85c	1764.63	1603.39	1468.02	860.975	342.348	810.602	1612.01	671.308	0.416441	-1.26382	0.00310913	0.0290878	3182.01	1436.15	2578.51	2098.39	2309.08	2338.45	1.01272	0.0182304	0.9658	0.999569
Apcdd1	1060.09	1205.08	1086.6	507.975	100.587	405.675	1117.25	338.079	0.302598	-1.72453	0.00310893	0.0290878	149.618	228.174	2.04319	0	188.896	1.0216	0.00540823	-7.53063	3.01817e-10	5.65334e-08
Prpf19	7518.77	7233.83	7264.68	5128.54	4909.34	5151.25	7339.1	5063.04	0.689873	-0.535598	0.00311292	0.0291057	9140.07	6857.69	7401.46	6455.85	7998.88	6928.65	0.866203	-0.207223	0.482193	0.950065
Prkd1	9.81563	21.0973	7.98317	131.06	21.1762	65.7447	12.9654	72.6601	5.60418	2.4865	0.00312635	0.0291892	0	0	64.3605	43.342	0	53.8513	Inf	Inf	3.19558e-06	0.00019675
Scx	3072.29	2709.73	2792.33	4067.63	20495	5881.91	2858.12	10148.2	3.55065	1.82808	0.00312415	0.0291892	3558.44	5292.1	6557.62	5334.24	4425.27	5945.93	1.34363	0.426136	0.191707	0.775553
Fam171a2	458.063	572.158	318.44	162.629	75.8812	233.095	449.553	157.202	0.349684	-1.51588	0.00312748	0.0291892	207.75	160.105	70.4901	82.4556	183.928	76.4728	0.415776	-1.26612	0.0103411	0.157818
Pbx1	6117.32	4815.24	4473.24	2674.76	1722.33	3194.59	5135.26	2530.56	0.492781	-1.02098	0.00313604	0.0292515	3803.36	5973.75	3901.47	4164.01	4888.56	4032.74	0.824935	-0.277648	0.399364	0.928374
Klf7	658.738	518.993	453.267	284.122	194.115	321.253	543.666	266.496	0.490184	-1.0286	0.00314091	0.0292794	354.51	456.348	176.736	309.737	405.429	243.236	0.599948	-0.73709	0.0965417	0.603178
Sfrp2	28.3563	69.1991	17.7404	229.593	95.2927	130.742	38.4319	151.876	3.95182	1.98252	0.00314408	0.0292914	0	0	0	0	0	0	NA	NA	NA	NA
Dancr	370.813	272.577	96.685	44.0054	58.2344	101.605	246.691	67.9484	0.275439	-1.8602	0.003158	0.0294034	81.0036	76.6972	78.6628	104.655	78.8504	91.659	1.16244	0.217158	0.700928	0.986892
Casp12	727.447	554.436	2196.26	2316.02	8496.93	3425.45	1159.38	4746.13	4.09368	2.0334	0.00317062	0.029468	791.93	579.064	733.505	825.613	685.497	779.559	1.13722	0.185509	0.583095	0.975039
Fars2	861.594	785.663	874.6	1272.33	4000.53	1654.82	840.619	2309.23	2.74706	1.45789	0.00317026	0.029468	1208.38	1628.86	2286.33	2300.3	1418.62	2293.31	1.61658	0.692946	0.0228202	0.274764
Synpo	3815.01	3850.67	2455.27	5941.69	5715.8	7272.26	3373.65	6309.91	1.87035	0.90331	0.0031675	0.029468	4133.09	9265.98	12098.8	19485.9	6699.53	15792.3	2.35723	1.23709	0.00542581	0.0983077
Yipf6	1224.77	1173.01	1330.53	1824.31	1879.38	1910.33	1242.77	1871.34	1.50578	0.590515	0.00318672	0.0295823	1964.1	1963.45	2544.79	2053.99	1963.77	2299.39	1.1709	0.227623	0.426689	0.935764
Gja1	3377.67	3913.97	2718.71	1323.03	2129.97	1780.34	3336.78	1744.45	0.522793	-0.935689	0.00318628	0.0295823	437.42	354.724	1259.63	244.195	396.072	751.911	1.89842	0.924799	0.156001	0.727949
E2f1	2435.37	2106.35	2453.49	1578.45	1482.33	1513.62	2331.74	1524.8	0.653934	-0.612783	0.00318964	0.0295917	2740.78	3434.12	3023.92	2169.22	3087.45	2596.57	0.841008	-0.249809	0.436205	0.93971
Clk2	693.638	451.482	338.841	165.499	209.997	262.232	494.653	212.576	0.429747	-1.21844	0.00319834	0.0296547	313.532	321.169	159.369	239.967	317.351	199.668	0.629171	-0.668475	0.110886	0.643402
Ttc5	1969.67	1666.68	1745.65	2953.14	4741.69	2767.25	1794	3487.36	1.9439	0.958955	0.00320038	0.029656	1657.24	2381.45	2116.75	2504.32	2019.34	2310.53	1.1442	0.194341	0.548405	0.966889
Jph1	1.09063	5.06335	17.7404	33.4824	49.411	98.617	7.96478	60.5035	7.59638	2.92531	0.00320997	0.0297271	208.703	29.7202	64.3605	34.885	119.212	49.6228	0.416257	-1.26445	0.169488	0.74661
9430078K24Rik	2.18125	0.843891	0	3.82656	82.9399	5.22969	1.00838	30.6654	30.4105	4.9265	0.00321784	0.0297435	0	0.958715	1.0216	0	0.479357	0.510798	1.06559	0.0916504	0.982383	NA
Gnpda2	425.344	454.857	666.151	814.1	3190.54	1070.59	515.451	1691.74	3.28207	1.71461	0.0032175	0.0297435	770.011	1034.45	947.019	1140.64	902.232	1043.83	1.15694	0.210312	0.524631	0.965265
Ccdc69	27.2656	88.6086	57.6562	150.192	238.232	150.167	57.8435	179.53	3.10373	1.634	0.00321425	0.0297435	27.6365	29.7202	118.505	64.4845	28.6783	91.4948	3.19038	1.67373	0.016928	0.224229
Hap1	194.131	243.885	194.257	551.981	280.584	685.837	210.758	506.134	2.4015	1.26393	0.00321939	0.0297435	45.7432	281.862	351.429	357.307	163.803	354.368	2.16338	1.11329	0.126125	0.67272
Phax	1792.99	1535.04	1575.35	2495.87	2384.08	2864.38	1634.46	2581.44	1.57939	0.659367	0.00322233	0.029753	2250.95	2316.25	3070.92	2913.43	2283.6	2992.17	1.31029	0.389883	0.140885	0.698332
Mcm8	569.306	534.183	475.442	322.387	206.467	307.058	526.31	278.637	0.529417	-0.917525	0.00325542	0.0300407	1321.79	1057.46	1270.86	620.531	1189.63	945.698	0.794954	-0.331056	0.432619	0.938386
Nbl1	3125.73	2563.74	2802.09	1516.27	268.231	700.032	2830.52	828.179	0.292589	-1.77305	0.0032593	0.0300586	927.253	666.307	822.384	963.039	796.78	892.711	1.1204	0.164013	0.62851	0.978672
Nav1	5322.25	4498.78	3721.04	1832.92	1032.34	2735.88	4514.03	1867.04	0.41361	-1.27366	0.00326242	0.0300696	3840.53	4216.43	3374.33	3154.45	4028.48	3264.39	0.810329	-0.30342	0.252733	0.843167
Ptpdc1	1096.08	901.276	814.283	505.105	379.406	599.173	937.212	494.562	0.527694	-0.922226	0.00326817	0.0300869	988.244	1053.63	950.084	953.525	1020.94	951.804	0.932286	-0.101156	0.726129	0.986892
Zfp970	477.694	411.819	287.394	148.279	229.408	182.292	392.302	186.66	0.475806	-1.07155	0.00326666	0.0300869	289.707	505.243	380.033	482.048	397.475	431.041	1.08445	0.11696	0.783753	0.989575
Pdcl	1218.23	1212.67	1417.46	1963.02	4390.52	2325.72	1282.79	2893.09	2.25532	1.17333	0.00327365	0.0301195	1789.7	2289.41	3009.62	2179.79	2039.56	2594.7	1.27219	0.347314	0.284229	0.864794
D930048N14Rik	289.016	189.875	88.7019	45.9187	31.7642	81.4338	189.198	53.0389	0.280336	-1.83477	0.00328152	0.0301741	61.944	169.692	73.5549	137.426	115.818	105.49	0.910827	-0.134751	0.844966	0.992325
F11r	1868.24	1578.92	1939.91	2934.01	5881.68	2998.11	1795.69	3937.93	2.19299	1.1329	0.00328462	0.0301848	1503.81	3743.78	2372.14	3527.62	2623.79	2949.88	1.12428	0.169002	0.717006	0.986892
Trim14	536.588	502.959	1075.07	2267.23	1132.92	2061.99	704.871	1820.72	2.58305	1.36908	0.00329387	0.0302519	1020.65	1543.53	1600.84	2490.58	1282.09	2045.71	1.59561	0.674106	0.0740662	0.533841
Ddx11	777.616	733.341	526.002	345.347	158.821	349.642	678.986	284.603	0.419159	-1.25443	0.00330412	0.0303066	723.315	741.086	811.147	496.848	732.201	653.997	0.893194	-0.162955	0.662804	0.985921
Ifitm10	295.559	292.83	178.291	130.103	26.4702	40.3433	255.56	65.6388	0.256843	-1.96104	0.00330475	0.0303066	86.7215	158.188	37.799	82.4556	122.455	60.1273	0.491017	-1.02616	0.12874	0.676618
C1ql1	62.1656	36.2873	17.7404	10.523	1.76468	4.48259	38.7311	5.5901	0.144331	-2.79255	0.00330568	0.0303066	3.81194	23.9679	21.4535	13.7426	13.8899	17.598	1.26697	0.341379	0.800114	0.990234
Gas7	7586.39	5931.71	5388.64	3493.65	693.519	1529.31	6302.25	1905.49	0.302351	-1.7257	0.00330773	0.0303075	4020.64	2904.91	6610.74	7927.36	3462.77	7269.05	2.0992	1.06984	0.000527262	0.0152768
Cpa2	3.27188	2.53167	0.887019	1.91328	95.2927	18.6775	2.23019	38.6278	17.3204	4.1144	0.00331171	0.0303262	0.952984	0	0	0	0.476492	0	0	#NAME?	0.79155	NA
Ccdc174	1088.44	961.192	806.3	618.945	476.463	544.635	951.979	546.681	0.574258	-0.800229	0.00331601	0.0303476	1297.01	859.008	736.57	852.041	1078.01	794.306	0.736826	-0.440604	0.209512	0.79768
Socs6	1436.35	1275.96	1390.85	2007.03	2108.79	2723.18	1367.72	2279.67	1.66676	0.737049	0.00332979	0.0304559	2156.6	4356.4	3820.77	6726.47	3256.5	5273.62	1.61941	0.695471	0.114637	0.650129
Pcdhb20	39.2625	52.3212	27.4976	61.2249	160.586	164.362	39.6938	128.724	3.24293	1.6973	0.00333222	0.0304602	9.52984	39.3073	69.4685	33.8279	24.4186	51.6482	2.11512	1.08074	0.275688	0.862721
Mpc2	2228.15	2254.03	1901.77	2356.2	30659.5	3811.7	2127.98	12275.8	5.76876	2.52826	0.00333911	0.0305052	3470.77	4388.04	6028.43	3262.28	3929.4	4645.36	1.1822	0.24148	0.524067	0.965265
Pfkm	2790.91	2681.04	2107.56	1538.28	1131.16	1586.09	2526.5	1418.51	0.561452	-0.832767	0.00334129	0.0305072	2214.73	3214.57	4963.93	4939.93	2714.65	4951.93	1.82415	0.867224	0.00529225	0.0971312
Xpo4	2908.7	2896.23	2648.64	1750.65	1512.33	1991.77	2817.86	1751.58	0.621601	-0.68594	0.00334952	0.0305644	5315.74	3702.56	5573.82	2607.92	4509.15	4090.87	0.907238	-0.140447	0.741057	0.986892
Klk11	0	0.843891	0	33.4824	12.3528	2.2413	0.281297	16.0255	56.9699	5.83213	0.00336076	0.0306059	0.952984	0	0	0	0.476492	0	0	#NAME?	0.79155	NA
Ss18l2	769.981	675.113	678.569	910.72	5943.44	1559.94	707.888	2804.7	3.96207	1.98625	0.00335803	0.0306059	1985.07	1612.56	1982.92	1664.97	1798.81	1823.94	1.01397	0.0200159	0.946677	0.999569
Exosc6	2170.34	1994.11	1846.77	1268.5	1371.16	1295.47	2003.74	1311.71	0.654629	-0.61125	0.00336194	0.0306059	1579.09	1433.28	1530.35	829.841	1506.19	1180.1	0.783499	-0.351997	0.359634	0.91344
Tmem237	1149.52	989.04	1077.73	663.908	721.754	691.814	1072.1	692.492	0.645923	-0.630565	0.00335761	0.0306059	1091.17	1411.23	994.012	864.726	1251.2	929.369	0.742784	-0.428985	0.174565	0.752417
Clspn	1346.92	1358.66	1560.27	683.04	257.643	736.639	1421.95	559.108	0.393198	-1.34667	0.00336767	0.0306401	1747.77	1875.25	2389.51	1173.41	1811.51	1781.46	0.983411	-0.024133	0.952282	0.999569
Gaa	5393.14	5169.68	3054.89	2022.34	986.456	2423.59	4539.24	1810.79	0.39892	-1.32583	0.00338041	0.030738	1168.36	2253.94	1469.05	1530.71	1711.15	1499.88	0.876536	-0.190114	0.626379	0.978672
Antxr2	2645.86	2437.16	3031.83	1331.64	681.166	1600.29	2704.95	1204.36	0.445245	-1.16733	0.00338264	0.0307403	3176.3	1098.69	1709.13	1592.03	2137.49	1650.58	0.772203	-0.372947	0.443293	0.93971
Lrp1	27219.8	22118.4	21679.6	12540.6	4941.1	12090.3	23672.6	9857.33	0.416402	-1.26395	0.00339722	0.0308309	3958.7	6023.6	789.693	2954.66	4991.15	1872.18	0.375099	-1.41466	0.0108548	0.162748
3300005D01Rik	185.406	165.403	145.471	30.6125	84.7046	15.6891	165.427	43.6687	0.263976	-1.92152	0.00339855	0.0308309	6.67089	18.2156	0	0	12.4432	0	0	#NAME?	0.0190564	0.244153
Tekt2	103.609	42.1946	25.7235	7.65311	12.3528	14.942	57.1758	11.6493	0.203745	-2.29516	0.00339662	0.0308309	20.0127	28.7614	15.3239	12.6855	24.3871	14.0047	0.574268	-0.800204	0.450712	0.941715
Hnrnpl	13811.7	12637.3	13436.6	8889.09	9040.45	9429.88	13295.2	9119.81	0.685949	-0.543827	0.00340514	0.0308726	12746.2	13875.5	14717.1	13756.3	13310.8	14236.7	1.06956	0.0970175	0.705308	0.986892
Dnajb9	1116.8	963.724	1287.06	2094.08	3531.12	1689.19	1122.53	2438.13	2.172	1.11902	0.00340989	0.0308977	1520.01	1147.58	1130.91	1343.6	1333.8	1237.25	0.927619	-0.108395	0.73368	0.986892
Rexo5	139.6	138.398	143.697	47.832	81.1752	68.7331	140.565	65.9134	0.468918	-1.09259	0.00341603	0.0309353	220.139	149.559	130.764	104.655	184.849	117.71	0.636787	-0.651117	0.183692	0.765085
Pola1	1740.64	1820.27	2014.42	947.073	1201.75	1240.93	1858.44	1129.92	0.607991	-0.717878	0.00342371	0.0309868	3753.8	2795.61	3653.22	1597.31	3274.71	2625.27	0.80168	-0.318901	0.465331	0.945635
Epop	828.875	875.959	740.661	481.189	555.874	490.097	815.165	509.053	0.624479	-0.679275	0.00342787	0.0310064	977.762	1117.86	1027.72	613.131	1047.81	820.428	0.782992	-0.35293	0.343925	0.904998
St13	18078.2	17147	16792.2	9677.36	12677.5	10379.4	17339.1	10911.4	0.629295	-0.668192	0.00344403	0.0311341	16556.2	16796.7	16094.2	16300.8	16676.4	16197.5	0.971282	-0.0420378	0.866601	0.992833
Spdl1	917.216	767.097	922.499	470.666	289.407	535.67	868.937	431.915	0.497061	-1.00851	0.003446	0.0311341	1464.74	1179.22	1469.05	791.785	1321.98	1130.42	0.855097	-0.22584	0.567702	0.970381
Srrt	7177.4	6923.28	5973.18	3965.27	2696.43	4346.62	6691.29	3669.44	0.548391	-0.866724	0.00347181	0.0313491	6571.78	5434.95	8814.32	5803.6	6003.37	7308.96	1.21748	0.283895	0.385984	0.923385
Macc1	1.09063	11.8145	1.77404	69.8347	28.2349	29.1369	4.89305	42.4021	8.66579	3.11533	0.0034798	0.0313971	1.90597	8.62843	2.04319	7.39986	5.2672	4.72152	0.896401	-0.157783	0.938272	0.999569
Hpgd	42.5344	119.833	35.4807	165.499	809.988	119.536	65.9492	365.007	5.53467	2.4685	0.00348116	0.0313971	0	0	0	0	0	0	NA	NA	NA	NA
Bphl	400.259	478.486	400.045	629.469	2539.37	878.588	426.264	1349.14	3.16504	1.66223	0.0034913	0.0314559	883.416	937.623	1029.77	1269.6	910.52	1149.69	1.26267	0.336478	0.269011	0.85779
AI429214	57.8031	43.8823	47.899	77.4878	199.409	137.466	49.8615	138.121	2.77009	1.46993	0.00349173	0.0314559	123.888	266.523	121.57	469.362	195.205	295.466	1.51362	0.598001	0.38405	0.922928
Zfp874a	331.55	217.724	247.478	406.572	1489.39	572.278	265.584	822.746	3.09788	1.63128	0.00350351	0.0315437	314.485	485.11	414.768	588.817	399.797	501.793	1.25512	0.327823	0.423936	0.935477
Bambi	71.9813	102.111	56.7692	144.453	397.053	165.856	76.9538	235.787	3.06401	1.61542	0.0035128	0.0316091	0	0	0	0	0	0	NA	NA	NA	NA
Rptn	0	0	0	4.7832	97.0574	0	0	33.9469	Inf	Inf	0.00353489	0.0317895	0	0	0	0	0	0	NA	NA	NA	NA
Magi1	1259.67	1017.73	776.141	486.929	222.35	535.67	1017.85	414.983	0.407706	-1.2944	0.00355934	0.0319909	1230.3	1510.93	1204.46	1594.14	1370.62	1399.3	1.02093	0.0298794	0.925867	0.999099
Smg5	7214.48	6717.37	6908.1	3709.85	2459.96	4630.52	6946.65	3600.11	0.518251	-0.948277	0.00356379	0.0320124	11996.2	7020.67	8279.01	6408.28	9508.41	7343.64	0.772331	-0.372709	0.300417	0.874829
Marchf3	82.8875	118.989	180.065	264.032	379.406	266.714	127.314	303.384	2.38297	1.25276	0.00356617	0.0320152	479.351	229.133	807.06	852.041	354.242	829.551	2.34176	1.2276	0.00503615	0.0936725
Usp2	603.116	364.561	549.952	1176.67	746.459	1330.58	505.876	1084.57	2.14394	1.10027	0.00356831	0.032016	917.724	825.453	1075.74	921.811	871.588	998.775	1.14593	0.196513	0.516641	0.964115
Tardbp	15399.6	13309.8	10717	6799.79	8279.88	8055.22	13142.1	7711.63	0.586786	-0.769093	0.00358281	0.0321276	13618.1	13432.6	15591.6	11111.4	13525.3	13351.5	0.987147	-0.0186634	0.949963	0.999569
Tcaim	155.959	186.5	166.76	298.471	262.937	350.389	169.74	303.933	1.79058	0.840429	0.00359161	0.0321879	355.463	367.188	552.683	420.735	361.325	486.709	1.34701	0.429761	0.228062	0.818951
Gm20300	128.694	189.032	122.409	270.729	419.994	267.461	146.711	319.395	2.17703	1.12236	0.00360292	0.0322659	76.2387	204.206	225.773	330.879	140.222	278.326	1.98489	0.989058	0.0890935	0.584825
Rnf14	2362.29	2440.53	2814.51	3375.02	5456.39	5173.66	2539.11	4668.36	1.83858	0.878591	0.00360447	0.0322659	4833.53	5108.99	7358.55	7410.43	4971.26	7384.49	1.48544	0.570886	0.0256773	0.300601
Abcd2	32.7188	54.8529	42.5769	302.298	127.057	65.7447	43.3829	165.033	3.80411	1.92756	0.00361398	0.0323324	1.90597	1.91743	2.04319	0	1.9117	1.0216	0.534391	-0.904031	0.807724	NA
Atp1a1	75970.8	71112.2	64897.8	103807	106777	140294	70660.3	116959	1.65524	0.727036	0.00362369	0.0324006	133385	176017	249727	206487	154701	228107	1.4745	0.560225	0.0570109	0.473843
Srebf2	17721.6	17489.6	14710.3	9702.23	3670.53	7872.18	16640.5	7081.65	0.425567	-1.23254	0.00362849	0.032425	16523.8	19645	23318.9	17514.4	18084.4	20416.7	1.12897	0.175002	0.553777	0.968467
D330050I16Rik	136.328	108.862	110.877	67.9214	42.3523	39.5962	118.689	49.9566	0.420903	-1.24844	0.00363278	0.0324446	53.3671	78.6146	60.2741	96.1982	65.9909	78.2361	1.18556	0.245569	0.704023	0.986892
Fstl1	1563.96	2194.96	1379.31	2735.03	3587.59	3202.81	1712.74	3175.15	1.85384	0.890514	0.00365093	0.032588	0.952984	0	0	1.05712	0.476492	0.528561	1.10928	0.149619	0.977706	NA
Errfi1	9229.96	9316.56	7424.35	3926.05	4990.51	5858.75	8656.95	4925.1	0.568919	-0.813706	0.00365528	0.0326081	4707.74	4057.28	4786.17	4803.57	4382.51	4794.87	1.09409	0.129734	0.627279	0.978672
Iqca	14.1781	10.1267	6.20913	0	0	0	10.1713	0	0	#NAME?	0.00366017	0.032633	0	0	0	0	0	0	NA	NA	NA	NA
Pdlim7	2848.71	2883.58	2241.5	1637.77	691.754	1230.47	2657.93	1186.66	0.446462	-1.16339	0.00367245	0.0327059	1558.13	1700.76	961.321	1393.29	1629.44	1177.3	0.722519	-0.468893	0.152017	0.719202
Gm36582	200.675	115.613	62.9783	25.8293	8.8234	47.8143	126.422	27.489	0.217438	-2.20132	0.00367255	0.0327059	49.5552	32.5963	48.015	122.626	41.0757	85.3206	2.07715	1.05461	0.165025	0.74104
Commd10	1070.99	1014.36	1293.27	1567.93	4256.41	2372.04	1126.21	2732.13	2.42595	1.27855	0.00367771	0.0327182	1777.32	2255.86	2551.95	2346.81	2016.59	2449.38	1.21462	0.280501	0.337454	0.90079
Sec61a2	1499.61	1201.7	1096.36	415.181	787.047	652.964	1265.89	618.398	0.488509	-1.03354	0.00367814	0.0327182	1622.93	1383.43	1631.49	1301.32	1503.18	1466.4	0.975535	-0.0357348	0.906746	0.99866
Kdm7a	1076.45	1154.44	1082.16	1882.67	1570.56	1653.33	1104.35	1702.19	1.54135	0.624191	0.00368711	0.0327792	2098.47	1788	1187.09	2514.89	1943.24	1850.99	0.952532	-0.0701612	0.865477	0.992833
Abca12	0	0	0	47.832	5.29404	0.747099	0	17.9577	Inf	Inf	0.00370207	0.0328746	1.90597	0	0	0	0.952984	0	0	#NAME?	0.635646	NA
Ly6g6d	1.09063	1.68778	7.09615	41.1355	21.1762	17.9304	3.29152	26.7473	8.12614	3.02257	0.00370044	0.0328746	0	1.91743	6.12957	10.5712	0.958715	8.3504	8.70999	3.12267	0.196728	0.782382
Ctsk	490.781	533.339	557.048	748.092	880.575	901.748	527.056	843.472	1.60035	0.678383	0.00372789	0.033085	46.6962	10.5459	9.19436	9.5141	28.621	9.35423	0.326831	-1.61338	0.190168	0.773734
Tmed7	5466.21	5252.38	6417.58	8302.67	22016.1	10992.1	5712.06	13770.3	2.41074	1.26948	0.00375426	0.0332811	9638.48	11503.6	16233.1	13864.2	10571	15048.7	1.42357	0.509516	0.0651838	0.506059
Rbm20	993.559	814.355	504.714	187.501	149.998	446.765	770.876	261.421	0.339122	-1.56012	0.00375241	0.0332811	260.165	575.229	592.525	604.674	417.697	598.6	1.4331	0.519136	0.257081	0.846633
Tmem205	370.813	362.873	524.228	860.975	2920.54	622.333	419.305	1467.95	3.50092	1.80773	0.00376459	0.0333347	530.812	538.798	667.102	621.588	534.805	644.345	1.20482	0.268821	0.389913	0.924227
Zfp709	26.175	65.8235	70.0745	183.675	213.526	103.1	54.0243	166.767	3.08688	1.62615	0.00376295	0.0333347	0	0	0	0	0	0	NA	NA	NA	NA
Ccdc150	16.3594	3.37556	6.20913	15.3062	77.6459	76.2041	8.64802	56.3854	6.52003	2.70488	0.00377864	0.033423	20.9656	110.252	97.0516	117.341	65.6089	107.196	1.63386	0.708288	0.390601	0.924965
Rad9a	1874.78	1551.92	1358.91	964.292	446.464	789.683	1595.2	733.48	0.459803	-1.12091	0.00377887	0.033423	1824.96	965.426	1013.42	511.647	1395.19	762.535	0.546544	-0.871591	0.0625539	0.496192
Sox6	11.9969	16.0339	3.54807	43.0488	40.5876	53.044	10.5263	45.5601	4.32822	2.11377	0.00378934	0.0334777	9.52984	16.2981	18.3887	3.17137	12.914	10.78	0.834757	-0.260573	0.860839	0.99283
Dvl2	1499.61	1377.23	1107.89	838.016	518.816	749.34	1328.24	702.057	0.528561	-0.919857	0.00378936	0.0334777	1157.88	1241.54	1019.55	1118.44	1199.71	1068.99	0.891047	-0.166427	0.563288	0.969459
Krtap22-2	0	0	0	63.1382	17.6468	0	0	26.9283	Inf	Inf	0.00381205	0.0335786	0	0	0	0	0	0	NA	NA	NA	NA
Agtr1a	4.3625	30.3801	9.75721	259.249	51.1757	32.8723	14.8333	114.432	7.71458	2.94759	0.00381074	0.0335786	0	0	0	0	0	0	NA	NA	NA	NA
Islr	78.525	181.437	112.651	321.431	296.466	259.243	124.204	292.38	2.35402	1.23513	0.00381374	0.0335786	0	0	0	0	0	0	NA	NA	NA	NA
Snhg12	1278.21	1002.54	721.146	463.013	596.462	464.695	1000.63	508.057	0.507735	-0.977852	0.00381358	0.0335786	1144.53	325.004	239.053	294.937	734.769	266.995	0.363373	-1.46048	0.0112497	0.167349
Plaur	4169.46	4232.11	4834.25	2857.48	1117.04	1822.92	4411.94	1932.48	0.438012	-1.19096	0.00380653	0.0335786	2142.31	1300.02	2503.93	1909.16	1721.16	2206.55	1.28201	0.358407	0.326567	0.894241
Isl2	42.5344	41.3507	27.4976	4.7832	5.29404	13.4478	37.1275	7.84167	0.211209	-2.24326	0.00381061	0.0335786	23.8246	23.0092	27.5831	16.914	23.4169	22.2485	0.950106	-0.0738393	0.940726	0.999569
Akr1b10	994.65	912.246	1515.91	2072.08	2191.73	2085.15	1140.94	2116.32	1.8549	0.89134	0.00382061	0.0336201	2311.94	2264.48	3558.22	3618.53	2288.21	3588.37	1.5682	0.64911	0.0131915	0.191104
Prr5l	127.603	147.681	348.598	443.881	667.049	578.255	207.961	563.061	2.70754	1.43698	0.00382566	0.0336265	563.214	613.577	1003.21	601.503	588.395	802.355	1.36363	0.447454	0.239083	0.831693
Naglu	3122.46	2597.5	4255.92	5608.77	6160.5	6144.89	3325.29	5971.39	1.79575	0.844585	0.00382419	0.0336265	4102.6	4667.02	4712.62	6686.3	4384.81	5699.46	1.29982	0.378311	0.221024	0.811766
Dixdc1	190.859	147.681	81.6057	45.9187	61.7638	20.9188	140.049	42.8671	0.306087	-1.70799	0.00382858	0.0336331	109.593	124.633	30.6479	28.5423	117.113	29.5951	0.252705	-1.98447	0.00104446	0.0263074
Ankrd22	1.09063	0	0	22.9593	22.9408	1.4942	0.363542	15.7981	43.4562	5.44149	0.00383649	0.0336732	0	0	0	1.05712	0	0.528561	Inf	Inf	0.751598	NA
Lgals9	2080.91	2113.1	3991.58	5591.56	5689.33	5645.83	2728.53	5642.24	2.06786	1.04814	0.00383747	0.0336732	9306.84	6667.86	7028.58	6098.54	7987.35	6563.56	0.821744	-0.283239	0.35266	0.907514
D830050J10Rik	54.5313	34.5995	60.3173	123.406	231.173	88.9048	49.816	147.828	2.96748	1.56924	0.00385594	0.0338161	32.4015	55.6055	54.1446	94.0839	44.0035	74.1142	1.68428	0.752134	0.297434	0.873163
Skint10	0	0	0	46.8753	5.29404	0.747099	0	17.6388	Inf	Inf	0.00387073	0.0339267	0	0	0	0	0	0	NA	NA	NA	NA
Chn2	10.9063	27.0045	36.3678	66.9647	107.645	76.9512	24.7595	83.8538	3.38673	1.75989	0.00388593	0.0340408	0	0	0	0	0	0	NA	NA	NA	NA
Has2	100.338	162.027	100.233	64.0948	28.2349	30.6311	120.866	40.9869	0.339111	-1.56017	0.00389921	0.0341378	0.952984	3.83486	1.0216	0	2.39392	0.510798	0.213373	-2.22855	0.564067	NA
Slc52a2	955.388	1065.83	803.639	586.42	592.932	548.371	941.62	575.908	0.611613	-0.709308	0.00391346	0.0342335	1057.81	909.82	951.105	867.898	983.816	909.501	0.924463	-0.113313	0.706773	0.986892
Ints7	3255.52	3000.88	2492.52	1464.61	1452.33	2037.34	2916.3	1651.43	0.566274	-0.820427	0.00391454	0.0342335	3140.08	3733.23	2868.64	2727.38	3436.66	2798.01	0.814165	-0.296606	0.281826	0.864794
Prkch	408.984	705.493	932.257	1795.61	1231.75	1565.92	682.245	1531.09	2.2442	1.1662	0.00392095	0.0342703	1188.37	600.155	1796.99	1827.77	894.263	1812.38	2.02667	1.01911	0.0106958	0.161273
Ptgds	19581.1	15179.9	17648.1	26003.4	86066.9	33402	17469.7	48490.8	2.77571	1.47286	0.00392701	0.0342847	11751.2	19025.7	18126.2	29350	15388.5	23738.1	1.54259	0.625352	0.0998714	0.613388
Nt5dc2	8438.17	6711.47	7008.33	2548.49	4628.75	4183.01	7385.99	3786.75	0.512694	-0.963831	0.0039263	0.0342847	9997.75	9840.25	9285.28	4898.71	9919	7091.99	0.714991	-0.484004	0.191803	0.775553
Il7	1.09063	41.3507	15.9663	138.713	151.762	100.111	19.4692	130.195	6.68725	2.74141	0.00393194	0.0343085	0	2.87614	25.5399	16.914	1.43807	21.2269	14.7607	3.88369	0.0266702	0.306822
Lrig1	6168.58	6081.08	5188.17	3486.95	1877.62	3401.54	5812.61	2922.04	0.502707	-0.992212	0.00395139	0.0344395	3927.25	4024.68	4359.15	4462.11	3975.97	4410.63	1.10932	0.14968	0.561727	0.969302
2700081O15Rik	3660.14	2939.27	2070.3	1498.1	635.285	1414.26	2889.9	1182.55	0.409199	-1.28912	0.0039508	0.0344395	1538.12	1602.97	2278.16	2366.9	1570.54	2322.53	1.47881	0.564432	0.0364821	0.374296
Snd1	15029.9	15142.8	15223.9	9486.99	5101.69	8862.09	15132.2	7816.92	0.516576	-0.952949	0.00396336	0.0345245	18859.6	19117.7	13465.6	14191.9	18988.6	13828.8	0.728265	-0.457465	0.0690584	0.516036
Aspn	57.8031	167.09	65.6394	147.322	922.927	277.174	96.8443	449.141	4.63776	2.21343	0.00396887	0.0345532	12.3888	6.711	3.06479	6.34274	9.5499	4.70376	0.492546	-1.02167	0.542036	0.966529
Orm1	1.09063	6.75113	10.6442	211.417	56.4697	2.2413	6.16199	90.0428	14.6126	3.86914	0.00398007	0.0346313	0	0	1.0216	0	0	0.510798	Inf	Inf	0.755461	NA
Gm11595	0	0	0	56.4417	21.1762	0	0	25.8726	Inf	Inf	0.00398651	0.0346679	0	0	0	0	0	0	NA	NA	NA	NA
Mylip	2384.11	2218.59	1869.84	5019.49	2901.13	4309.27	2157.51	4076.63	1.88951	0.918009	0.00399522	0.0347242	675.666	2565.52	2663.3	4989.62	1620.59	3826.46	2.36115	1.23949	0.0325078	0.349695
Ptges2	1392.73	1403.39	1468.02	1539.23	13695.7	3237.93	1421.38	6157.61	4.33214	2.11508	0.003999	0.0347377	4074.01	2370.9	4753.48	2414.47	3222.45	3583.98	1.11219	0.153401	0.723546	0.986892
Fads2b	0	0.843891	0	45.9187	12.3528	0.747099	0.281297	19.6728	69.9362	6.12797	0.00400653	0.0347643	0	0.958715	0	0	0.479357	0	0	#NAME?	0.790865	NA
Phactr1	8667.2	6364.63	6816.74	4216.87	2768.78	4548.34	7282.85	3844.66	0.527906	-0.921647	0.00400624	0.0347643	5651.19	10481.6	6790.54	10329.1	8066.41	8559.84	1.06117	0.0856577	0.829768	0.991242
Ybey	171.228	133.335	141.036	236.29	347.642	268.956	148.533	284.296	1.91402	0.936609	0.00401284	0.0347996	232.528	206.124	352.45	274.852	219.326	313.651	1.43007	0.516085	0.191251	0.774694
Zfp110	823.422	920.685	1031.6	1566.97	1798.21	1317.88	925.237	1561.02	1.68716	0.754596	0.00402607	0.0348948	2156.6	2067.95	1463.95	2013.82	2112.28	1738.88	0.823227	-0.280637	0.362839	0.915435
Spon1	545.313	744.312	773.48	1842.49	848.811	2664.15	687.702	1785.15	2.59582	1.37619	0.00405768	0.0351101	7.62387	209.959	110.332	199.796	108.791	155.064	1.42534	0.511304	0.633611	0.978672
Bend7	209.4	135.023	310.457	498.409	397.053	703.767	218.293	533.076	2.44202	1.28808	0.00405599	0.0351101	2013.66	2678.65	1945.12	3566.73	2346.15	2755.92	1.17466	0.23224	0.548536	0.966991
Slc29a2	230.122	254.855	162.324	92.794	19.4115	76.9512	215.767	63.0522	0.292223	-1.77486	0.00405739	0.0351101	148.665	214.752	263.572	182.882	181.709	223.227	1.22849	0.296883	0.523769	0.965265
Arid3a	1173.51	1129.13	899.437	579.723	292.937	606.644	1067.36	493.101	0.461983	-1.11409	0.00406191	0.0351271	724.268	892.563	600.698	1163.89	808.416	882.295	1.09139	0.126164	0.761131	0.987756
Hnrnpa2b1	34349.2	35392.8	32634.3	19942.1	18562.7	25149.6	34125.4	21218.1	0.621768	-0.685551	0.00407443	0.0352158	35170.8	34284.6	42734.4	30839.4	34727.7	36786.9	1.0593	0.0831047	0.776728	0.989575
Myh2	0	0.843891	0	48.7886	10.5881	0.747099	0.281297	20.0413	71.2459	6.15473	0.00409393	0.0353648	0	0	0	0	0	0	NA	NA	NA	NA
Sec24d	1995.84	2195.8	2001.11	1378.52	1394.1	1423.97	2064.25	1398.86	0.677659	-0.561368	0.00410535	0.0354437	1426.62	2423.63	1752.04	1403.86	1925.12	1577.95	0.81966	-0.286902	0.436538	0.93971
Gpatch4	2457.18	2370.49	2344.39	1380.43	1226.45	1735.51	2390.69	1447.46	0.60546	-0.723897	0.00410837	0.0354501	4682.96	2113.01	2776.7	1596.26	3397.99	2186.48	0.643462	-0.636072	0.167618	0.743248
Sprr1b	1.09063	0.843891	0	1.91328	89.9986	1.4942	0.644839	31.1354	48.284	5.59347	0.00412964	0.035608	0	0	0	0	0	0	NA	NA	NA	NA
Efnb3	131.966	95.3597	20.4014	20.0894	10.5881	18.6775	82.5756	16.4517	0.199231	-2.32748	0.00413125	0.035608	50.5081	19.1743	19.4103	50.7419	34.8412	35.0761	1.00674	0.00969318	0.992744	0.999569
Gm19705	128.694	104.642	126.844	97.5772	2431.73	186.775	120.06	905.36	7.5409	2.91474	0.00413647	0.0356333	77.1917	172.569	223.729	385.85	124.88	304.79	2.44066	1.28727	0.0218777	0.267419
Tph2	2.18125	1.68778	0	0.956639	79.4106	20.1717	1.28968	33.513	25.9855	4.69964	0.00415472	0.0357113	37.1664	15.3394	36.7774	0	26.2529	18.3887	0.700445	-0.513656	0.760844	0.987745
Fen1	3254.43	3096.24	3776.93	2080.69	2212.91	2293.59	3375.86	2195.73	0.650421	-0.620555	0.00415358	0.0357113	4310.35	3121.57	4911.83	1706.2	3715.96	3309.01	0.890487	-0.167334	0.732875	0.986892
Tmem63a	2164.89	1993.27	1777.59	1146.05	517.051	1063.87	1978.58	908.991	0.459415	-1.12213	0.00415466	0.0357113	941.548	1036.37	785.607	548.647	988.959	667.127	0.674574	-0.56795	0.0953829	0.599762
2700038G22Rik	303.194	159.495	78.9447	31.5691	49.411	70.9744	180.545	50.6515	0.280548	-1.83368	0.00414846	0.0357113	101.016	90.1192	105.224	70.8272	95.5677	88.0258	0.921082	-0.118598	0.834157	0.991342
Klhl30	81.7969	210.129	1230.29	1965.89	3202.89	3264.82	507.407	2811.2	5.54033	2.46997	0.00416299	0.0357627	2789.38	4800.28	2890.09	5412.47	3794.83	4151.28	1.09393	0.12952	0.759602	0.987581
Ndfip1	6274.37	6236.35	6661.51	9333.93	36078.9	12021.6	6390.74	19144.8	2.99571	1.5829	0.00416855	0.0357906	7707.73	10288	11915.9	13090.4	8997.85	12503.1	1.38957	0.474636	0.102014	0.617236
Dmxl2	443.884	387.346	930.483	1103	1357.04	2141.19	587.238	1533.74	2.61179	1.38504	0.00417668	0.0358406	5782.71	6444.48	3900.45	7725.45	6113.59	5812.95	0.950824	-0.0727496	0.850233	0.992325
Avil	157.05	71.7307	102.007	33.4824	3.52936	31.3782	110.263	22.7966	0.206748	-2.27405	0.0041801	0.0358501	69.5678	63.2752	24.5183	25.3709	66.4215	24.9446	0.37555	-1.41292	0.0506548	0.447495
Srsf5	9207.06	7616.12	7152.92	4346.97	4042.88	5621.17	7992.03	4670.34	0.584375	-0.775034	0.00418249	0.0358509	12295.4	7882.55	7987.85	10128.3	10089	9058.07	0.897819	-0.155504	0.644745	0.981443
Dtd2	319.553	264.138	491.408	629.469	1374.69	691.814	358.366	898.656	2.50764	1.32633	0.00418611	0.0358622	851.968	662.472	910.241	750.557	757.22	830.399	1.09664	0.133093	0.687764	0.986892
Dmp1	1.09063	0	0	10.523	19.4115	5.22969	0.363542	11.7214	32.2422	5.01088	0.0041999	0.0359329	0.952984	6.711	26.5615	4.22849	3.83199	15.395	4.01749	2.00629	0.257148	0.846633
Nat2	75.2531	90.2963	116.199	171.238	661.755	174.074	93.9163	335.689	3.57434	1.83768	0.00420193	0.0359329	1.90597	3.83486	12.2591	8.45698	2.87041	10.3581	3.60856	1.85142	0.289423	0.868623
Znrf3	587.847	625.323	656.394	316.648	206.467	404.18	623.188	309.098	0.495996	-1.0116	0.00420304	0.0359329	1443.77	787.105	928.63	836.184	1115.44	882.407	0.791086	-0.338094	0.387189	0.923385
Gcnt2	1068.81	1281.87	759.288	640.948	326.466	449.006	1036.66	472.14	0.455445	-1.13465	0.00420394	0.0359329	147.713	115.046	76.6196	61.3131	131.379	68.9664	0.524942	-0.929771	0.0857631	0.577501
Wnt10a	191.95	297.05	173.856	80.3577	3.52936	8.96519	220.952	30.9507	0.140079	-2.83569	0.00420592	0.0359329	53.3671	53.688	1.0216	0	53.5276	0.510798	0.0095427	-6.71139	0.00011044	0.00407983
Syngr1	6238.38	4710.6	4397.84	6637.16	58410.9	8667.09	5115.6	24571.7	4.80329	2.26402	0.00422021	0.0360213	7103.54	9736.71	11690.1	12158	8420.12	11924	1.41614	0.50196	0.0871721	0.580649
Qdpr	1566.14	1566.26	2146.59	3049.77	11433.4	2869.61	1759.66	5784.24	3.28713	1.71683	0.00422091	0.0360213	3161.05	3051.59	4232.47	2527.58	3106.32	3380.02	1.08811	0.121828	0.725055	0.986892
Snord72	64.3469	27.8484	25.7235	11.4797	5.29404	8.21809	39.3063	8.3306	0.211941	-2.23827	0.00422416	0.0360293	20.0127	6.711	5.10798	24.3138	13.3618	14.7109	1.10096	0.138768	0.922681	0.999099
Exph5	1.09063	1.68778	2.66106	76.5311	3.52936	8.21809	1.81315	29.4262	16.2293	4.02053	0.00423701	0.0361191	5.7179	3.83486	55.1661	69.7701	4.77638	62.4681	13.0785	3.70913	8.32916e-05	0.00328693
Ubxn2b	247.572	278.484	257.235	382.656	481.757	439.294	261.097	434.569	1.6644	0.734999	0.00424456	0.0361636	684.242	496.614	526.122	586.703	590.428	556.412	0.942388	-0.0856075	0.806652	0.990234
Ppic	422.072	740.936	475.442	783.487	1845.85	1327.59	546.15	1318.98	2.41505	1.27205	0.00425196	0.036187	0	0	0	0	0	0	NA	NA	NA	NA
Acvr1b	3066.84	2589.9	2650.41	1489.49	284.113	856.922	2769.05	876.841	0.316658	-1.659	0.00425194	0.036187	1067.34	1862.78	1036.92	1956.73	1465.06	1496.83	1.02168	0.0309452	0.943878	0.999569
Lpcat1	1967.49	2087.79	2237.06	3331.97	3785.24	2889.03	2097.45	3335.41	1.59023	0.669233	0.00427088	0.0363282	1398.98	2089.04	4347.91	3968.44	1744.01	4158.17	2.38426	1.25354	0.000100993	0.00380485
Olfml2b	161.413	227.851	246.591	414.225	388.229	365.331	211.951	389.262	1.83656	0.877007	0.00427675	0.0363384	0	0	0	0	0	0	NA	NA	NA	NA
Cyp4f17	105.791	81.8574	62.0913	35.3956	22.9408	35.8607	83.2465	31.3991	0.377182	-1.40667	0.00427563	0.0363384	71.4738	251.183	51.0798	117.341	161.329	84.2102	0.52198	-0.937935	0.211779	0.80069
Gm5617	62.1656	73.4185	66.5264	128.19	898.222	85.1693	67.3702	370.527	5.49986	2.4594	0.00429593	0.0364814	23.8246	58.4816	34.7342	56.0275	41.1531	45.3809	1.10273	0.141083	0.867574	0.992833
Ppp2r5d	3945.88	3548.56	3391.96	2347.59	1332.33	2112.05	3628.8	1930.66	0.532037	-0.9104	0.00429959	0.0364926	4726.8	5291.15	4622.72	3476.88	5008.97	4049.8	0.808509	-0.306665	0.299025	0.874584
Hdac6	921.578	880.178	763.723	536.675	423.523	564.06	855.16	508.086	0.594141	-0.751122	0.00432351	0.0366755	902.476	867.637	884.702	914.411	885.056	899.556	1.01638	0.0234444	0.936034	0.999569
LOC106557447	913.944	433.76	303.36	100.447	88.234	277.174	550.355	155.285	0.282154	-1.82544	0.0043272	0.0366868	508.893	573.311	613.979	901.726	541.102	757.852	1.40057	0.486015	0.173763	0.750769
Ddx27	5196.83	5134.23	4837.8	3152.13	1632.33	2911.44	5056.29	2565.3	0.507348	-0.978951	0.00432961	0.0366873	6294.46	5185.69	6360.45	5772.95	5740.07	6066.7	1.0569	0.0798427	0.772304	0.989274
Dapk2	4.3625	75.1063	38.1418	126.276	402.347	173.327	39.2035	233.983	5.96843	2.57735	0.00434203	0.0367724	63.8499	73.821	167.542	229.396	68.8355	198.469	2.88323	1.52769	0.0020992	0.0467626
Npr3	5.45313	21.0973	8.87019	111.927	70.5872	20.1717	11.8069	67.5619	5.72225	2.51658	0.00434975	0.0368178	6.67089	0.958715	0	0	3.8148	0	0	#NAME?	0.282149	NA
Nhs	0	1.68778	0	12.4363	7.05872	27.6427	0.562594	15.7126	27.9288	4.80368	0.00436249	0.0368854	3.81194	21.0917	32.691	27.4852	12.4518	30.0881	2.41636	1.27284	0.286555	0.866474
Rrm2b	738.353	805.072	968.624	1269.46	1777.03	1350.75	837.35	1465.75	1.75046	0.807736	0.00436161	0.0368854	3266.83	2606.75	2658.19	3221.05	2936.79	2939.62	1.00097	0.00139195	0.996326	0.999672
Krtap19-9b	0	0	0	36.3523	8.8234	0.747099	0	15.3076	Inf	Inf	0.00436588	0.0368941	0	0	0	0	0	0	NA	NA	NA	NA
Pccb	520.228	680.176	596.964	1123.09	3299.95	915.196	599.123	1779.41	2.97003	1.57048	0.00436951	0.0369046	591.803	685.481	653.821	586.703	638.642	620.262	0.97122	-0.0421296	0.895224	0.997175
Gm10654	34.9	16.8778	7.09615	1.91328	0	2.2413	19.6247	1.38486	0.0705673	-3.82486	0.00437885	0.0369635	14.2948	10.5459	4.08638	0	12.4203	2.04319	0.164504	-2.60381	0.202175	0.789639
Cyp2f2	1.09063	6.75113	0.887019	113.84	24.7055	2.9884	2.90959	47.178	16.2146	4.01923	0.00439647	0.0370921	0	0	0	1.05712	0	0.528561	Inf	Inf	0.751598	NA
Zfp784	18.5406	38.819	24.8365	83.2276	77.6459	64.2505	27.3987	75.0413	2.73886	1.45358	0.00439999	0.0371017	42.8843	52.7293	51.0798	95.141	47.8068	73.1104	1.52929	0.612861	0.378376	0.920698
Drosha	5496.75	5693.73	4827.16	2950.27	1279.39	2945.81	5339.21	2391.83	0.447974	-1.15851	0.00440686	0.0371394	6150.56	5010.24	5743.41	5617.55	5580.4	5680.48	1.01793	0.025644	0.925551	0.999099
Fah	335.913	339.244	492.295	861.932	575.285	827.786	389.151	755.001	1.94012	0.95615	0.00441544	0.0371916	1094.98	1053.63	967.451	1028.58	1074.3	998.016	0.928989	-0.106267	0.711599	0.986892
Ccr2	545.313	498.74	1334.08	1296.25	3956.41	2224.11	792.709	2492.26	3.14397	1.65259	0.00443657	0.0373115	0	0	0	0	0	0	NA	NA	NA	NA
Ccni	11569.4	10201.8	10774.6	17504.6	27592.5	15919.9	10848.6	20339	1.87481	0.906742	0.00443688	0.0373115	10518.1	27790.3	19162.1	34956.9	19154.2	27059.5	1.41272	0.498476	0.312661	0.881602
Slc25a15	217.034	308.02	266.106	439.097	603.52	435.559	263.72	492.725	1.86837	0.901777	0.00443301	0.0373115	926.3	953.921	875.507	628.988	940.111	752.248	0.800169	-0.321623	0.332241	0.897666
Ctla2b	698	610.133	860.408	701.216	9898.09	1376.16	722.847	3991.82	5.52236	2.46528	0.00445421	0.037437	837.673	1055.54	902.069	1530.71	946.609	1216.39	1.285	0.361767	0.340634	0.902917
Mfap3l	318.463	337.556	506.488	830.363	577.05	1103.47	387.502	836.959	2.15988	1.11095	0.00446171	0.0374733	4376.1	6265.2	5861.91	7621.85	5320.65	6741.88	1.26712	0.341549	0.293469	0.871881
Cxcl3	13.0875	56.5407	39.9158	5.73983	0	6.72389	36.5147	4.15457	0.113778	-3.1357	0.00446335	0.0374733	0	0	0	0	0	0	NA	NA	NA	NA
Casz1	27.2656	102.955	18.6274	437.184	141.174	144.19	49.6159	240.849	4.85428	2.27926	0.00447252	0.0374921	53.3671	94.9128	158.347	252.652	74.1399	205.5	2.77178	1.47081	0.00858824	0.139798
Ehd1	9878.88	9212.76	9378.45	7033.21	5071.69	5275.27	9490.03	5793.39	0.610471	-0.712005	0.00447053	0.0374921	8639.75	6617.05	7707.94	6460.08	7628.4	7084.01	0.928636	-0.106815	0.717586	0.986892
Pank4	1750.45	1373.01	1182.4	784.444	866.458	868.129	1435.29	839.677	0.585024	-0.773433	0.00447282	0.0374921	1246.5	1218.53	1421.04	1249.52	1232.51	1335.28	1.08338	0.115536	0.685963	0.986892
Nipal3	266.113	350.215	594.303	1796.57	511.757	1350.75	403.543	1219.69	3.02246	1.59572	0.00449126	0.0376127	1547.65	1819.64	1414.91	3129.08	1683.64	2272	1.34945	0.432374	0.308519	0.877984
Piezo2	2663.31	2470.91	1923.94	820.796	248.82	1213.29	2352.72	760.968	0.323442	-1.62842	0.00449204	0.0376127	1643.9	1036.37	852.01	625.817	1340.13	738.914	0.551373	-0.8589	0.0222848	0.270406
Atad3a	4583.9	4215.24	3695.32	2021.38	2742.31	2706.74	4164.82	2490.14	0.5979	-0.742025	0.00451659	0.0377776	5735.06	4113.84	5486.99	4319.4	4924.45	4903.2	0.995684	-0.00624051	0.984363	0.999569
Nyap1	241.028	194.095	106.442	61.2249	1.76468	23.1601	180.522	28.7165	0.159075	-2.65222	0.00451557	0.0377776	101.016	150.518	90.922	260.052	125.767	175.487	1.39533	0.480609	0.449156	0.941715
Ccng1	1250.95	1616.05	2404.71	3397.03	4895.22	2973.45	1757.24	3755.23	2.13701	1.0956	0.00452008	0.0377864	3118.16	3251.96	4036.32	3504.36	3185.06	3770.34	1.18376	0.243374	0.366787	0.915649
Adh1	1.09063	68.3552	0.887019	428.574	261.173	200.97	23.4443	296.905	12.6643	3.6627	0.00452824	0.0378139	88.6275	167.775	237.01	57.0846	128.201	147.047	1.147	0.19787	0.789851	0.990234
Gas8	1274.94	1178.92	1138.93	695.477	365.289	708.997	1197.6	589.921	0.492587	-1.02155	0.00452588	0.0378139	1623.88	1216.61	1125.8	1112.09	1420.25	1118.95	0.787853	-0.344002	0.268678	0.857434
Stk3	2871.62	2583.99	2628.24	1280.94	1577.62	1915.56	2694.62	1591.37	0.590576	-0.759806	0.00453827	0.0378774	3732.84	3738.99	3486.7	3671.39	3735.91	3579.05	0.958011	-0.0618857	0.811927	0.990583
Kif20a	4100.75	3767.97	4243.5	2203.14	1231.75	2544.62	4037.41	1993.17	0.493675	-1.01837	0.00454162	0.037885	6338.3	4770.56	7383.07	4361.69	5554.43	5872.38	1.05724	0.0803061	0.824744	0.991242
Zfp7	1332.74	936.719	769.045	533.805	269.996	529.693	1012.84	444.498	0.438865	-1.18815	0.00455325	0.0379617	1299.87	1305.77	1152.36	1518.03	1302.82	1335.19	1.02485	0.0354117	0.908392	0.99866
Tfap4	651.103	583.973	582.771	319.517	400.582	392.974	605.949	371.025	0.612303	-0.707682	0.0045584	0.0379667	448.855	579.064	297.284	464.077	513.96	380.681	0.740682	-0.433074	0.278779	0.863475
Fam199x	764.528	608.445	478.99	375.003	232.938	316.77	617.321	308.237	0.499313	-1.00198	0.00455874	0.0379667	1305.59	1147.58	1140.1	1065.58	1226.58	1102.84	0.899114	-0.153423	0.59736	0.976373
Cyb5r3	28065.1	26202.8	23278.9	17432.8	13875.7	17444	25848.9	16250.8	0.628685	-0.66959	0.00456301	0.0379819	19966.9	22430.1	23162.6	34773	21198.5	28967.8	1.3665	0.450488	0.153309	0.721977
Rin1	2065.64	1605.08	1611.71	897.327	444.699	1034.73	1760.81	792.253	0.449936	-1.15221	0.00457513	0.0380624	1710.61	1827.31	1669.29	2263.3	1768.96	1966.29	1.11155	0.152579	0.619267	0.978672
Polr1a	3745.21	3692.02	3360.03	1994.59	742.93	1839.36	3599.09	1525.63	0.423893	-1.23823	0.00458148	0.0380949	7016.82	4066.87	3937.23	3721.07	5541.84	3829.15	0.690952	-0.533342	0.129077	0.676782
Clybl	1405.82	1419.42	1339.4	1967.81	7919.88	2658.92	1388.21	4182.2	3.01265	1.59103	0.00459935	0.038223	2277.63	3867.45	2999.4	4072.04	3072.54	3535.72	1.15075	0.202571	0.583941	0.975039
Upf3b	1478.89	1299.59	1012.09	765.311	541.757	760.547	1263.52	689.205	0.545463	-0.874447	0.00460706	0.0382667	1369.44	1146.62	1261.67	1314	1258.03	1287.84	1.02369	0.0337831	0.90812	0.99866
Ovca2	189.769	308.02	239.495	485.973	656.461	387.744	245.761	510.059	2.07542	1.05341	0.00462154	0.0383665	180.114	102.582	229.859	150.111	141.348	189.985	1.34409	0.426633	0.419344	0.933628
Pim1	5474.94	4089.5	5506.61	3299.45	1881.15	2686.57	5023.68	2622.39	0.522005	-0.937864	0.00463912	0.0384918	4460.92	5635.32	2055.45	3061.43	5048.12	2558.44	0.50681	-0.980483	0.00315068	0.0641667
Snhg4	551.856	421.946	277.637	139.669	229.408	191.257	417.146	186.778	0.447753	-1.15923	0.00464195	0.0384948	226.81	210.917	317.716	162.797	218.864	240.257	1.09774	0.134543	0.781247	0.989575
Slc2a4	3.27188	20.2534	3.54807	273.599	54.7051	5.22969	9.02444	111.178	12.3196	3.62289	0.00465135	0.0385316	0	0	0	0	0	0	NA	NA	NA	NA
Itgbl1	9.81563	11.8145	7.09615	59.3116	10.5881	95.6287	9.57542	55.1761	5.76227	2.52664	0.00464982	0.0385316	0	12.4633	6.12957	3.17137	6.23165	4.65047	0.746267	-0.422237	0.861343	0.99283
Tcirg1	8543.96	5722.42	6668.61	2754.16	2221.73	4684.31	6978.33	3220.07	0.461438	-1.11579	0.00465402	0.0385332	3373.56	4342.98	2755.24	2672.41	3858.27	2713.82	0.703378	-0.507627	0.0778309	0.547658
Aldh1a1	3.27188	5.90724	0	60.2683	82.9399	2.9884	3.0597	48.7322	15.9271	3.99341	0.00468834	0.0387761	0	0	0	0	0	0	NA	NA	NA	NA
Polm	2520.43	1904.66	1664.05	1037	345.877	960.769	2029.71	781.214	0.384889	-1.37749	0.0046882	0.0387761	1050.19	1379.59	1409.8	1965.19	1214.89	1687.5	1.38901	0.474059	0.160749	0.735283
Rorb	0	0	15.9663	9.56639	155.292	221.141	5.32211	128.666	24.1758	4.59549	0.00470455	0.0388688	101.969	65.1926	71.5117	19.0282	83.5809	45.2699	0.54163	-0.884621	0.283292	0.864794
Tcta	412.256	400.004	494.956	713.653	2200.56	751.581	435.739	1221.93	2.80427	1.48763	0.00470418	0.0388688	566.072	727.664	584.353	905.954	646.868	745.153	1.15194	0.204065	0.588541	0.975039
Dpysl3	937.938	1536.73	962.415	679.214	241.761	426.593	1145.69	449.189	0.392068	-1.35082	0.00471289	0.038917	32.4015	24.9266	27.5831	24.3138	28.664	25.9484	0.905262	-0.143593	0.873008	0.994068
Sdr9c7	0	0	0	26.7859	14.1174	0.747099	0	13.8835	Inf	Inf	0.00471696	0.0389299	0	0	0	0	0	0	NA	NA	NA	NA
Man2b2	1216.05	1260.77	2105.78	4535.43	1912.91	5509.11	1527.53	3985.82	2.60931	1.38367	0.00472117	0.038944	3640.4	5623.82	5001.73	7395.63	4632.11	6198.68	1.3382	0.420292	0.242872	0.836655
Tmbim4	1936.95	1603.39	2371	2851.74	6781.66	3834.86	1970.45	4489.42	2.27838	1.18801	0.00474537	0.0391229	2148.98	2151.36	2677.6	2311.93	2150.17	2494.76	1.16027	0.214455	0.435437	0.939161
E130311K13Rik	88.3406	106.33	94.024	144.453	206.467	234.589	96.2316	195.17	2.02812	1.02015	0.00475512	0.0391825	250.635	204.206	195.125	204.025	227.421	199.575	0.877558	-0.188434	0.645512	0.981443
Scfd2	291.197	313.084	312.231	455.36	580.579	474.408	305.504	503.449	1.64793	0.720656	0.0047577	0.039183	532.718	637.545	633.389	673.387	585.132	653.388	1.11665	0.159179	0.620317	0.978672
Sugct	26.175	35.4434	54.9952	99.4905	303.525	65.7447	38.8712	156.253	4.01977	2.00711	0.0047858	0.0393727	37.1664	165.858	57.2093	217.767	101.512	137.488	1.3544	0.437659	0.613472	0.978672
Inka1	52.35	89.4524	80.7187	148.279	333.524	138.96	74.1737	206.921	2.78968	1.4801	0.00478453	0.0393727	0	6.711	1.0216	0	3.3555	0.510798	0.152227	-2.7157	0.514568	NA
Cst3	31266	25070.3	34802.2	54163	140123	46858	30379.5	80381.2	2.6459	1.40376	0.00479108	0.0393953	24823.3	40422.3	40674.8	54593	32622.8	47633.9	1.46014	0.546108	0.119766	0.662701
Hirip3	1422.18	1491.16	1562.93	925.07	598.226	965.252	1492.09	829.516	0.555944	-0.846989	0.00479865	0.0394367	2054.63	1708.43	2159.65	1126.89	1881.53	1643.27	0.87337	-0.195336	0.619456	0.978672
Vav3	840.872	859.081	1083.94	596.943	550.58	571.531	927.963	573.018	0.617501	-0.695488	0.00480485	0.0394668	470.774	411.289	404.552	464.077	441.031	434.314	0.98477	-0.0221417	0.948231	0.999569
Fam124a	18.5406	30.3801	232.399	801.664	278.819	602.162	93.7732	560.882	5.98126	2.58045	0.00480819	0.0394734	1293.2	3140.75	2118.79	3593.16	2216.97	2855.97	1.28823	0.365391	0.44377	0.93971
Clic5	107.972	61.604	1323.43	2469.09	3208.19	4559.54	497.669	3412.27	6.85651	2.77747	0.00482473	0.0395883	5168.03	6748.39	2350.69	5410.35	5958.21	3880.52	0.65129	-0.618629	0.152139	0.71934
Gucy1a1	25.0844	62.4479	17.7404	110.013	171.174	88.1577	35.0909	123.115	3.50846	1.81084	0.00483923	0.0396444	0	9.58715	2.04319	4.22849	4.79357	3.13584	0.654176	-0.612249	0.818814	0.99063
Rictor	3559.8	2976.4	2718.71	1987.9	1362.33	1920.79	3084.97	1757.01	0.569537	-0.812138	0.00483739	0.0396444	3085.76	3447.54	2761.37	4224.26	3266.65	3492.82	1.06924	0.0965793	0.768258	0.988892
AU022754	211.581	149.369	102.894	24.8726	77.6459	50.0556	154.615	50.858	0.328934	-1.60413	0.00483654	0.0396444	2.85895	0.958715	11.2375	5.28561	1.90883	8.26158	4.32808	2.11373	0.296366	0.873163
Cspg5	3.27188	21.9412	6.20913	7.65311	188.821	95.6287	10.4741	97.3675	9.29606	3.21662	0.00484735	0.0396692	35.2604	47.9357	21.4535	45.4563	41.5981	33.4549	0.804241	-0.3143	0.710304	0.986892
Psmd8	10205	9214.45	13475.6	18749.2	53464.5	17906.5	10965	30040	2.73963	1.45398	0.00484558	0.0396692	28729.6	33602.9	24252.7	31603.7	31166.3	27928.2	0.896103	-0.158263	0.584056	0.975039
Seh1l	4353.78	3605.95	4019.08	5426.06	7596.94	6723.14	3992.93	6582.05	1.64842	0.721087	0.00485462	0.039696	5794.14	9522.91	10648.1	10733	7658.53	10690.5	1.3959	0.481194	0.151425	0.717676
Traf7	5249.18	4754.48	4687.89	3096.64	1803.5	3012.3	4897.18	2637.48	0.538571	-0.892791	0.00485574	0.039696	5286.2	6833.72	4764.72	4789.82	6059.96	4777.27	0.788334	-0.343121	0.226963	0.818658
Rhobtb2	901.947	1107.19	909.194	2130.44	1265.28	2173.31	972.775	1856.34	1.90829	0.932283	0.00487013	0.0397927	1885.96	3241.41	3908.62	3961.04	2563.68	3934.83	1.53483	0.618083	0.0794461	0.553749
Nipsnap2	2330.67	2122.39	2364.79	2962.71	7842.23	4688.79	2272.61	5164.58	2.27253	1.1843	0.00489006	0.0399137	4267.46	5929.65	8002.16	6054.14	5098.56	7028.15	1.37846	0.463056	0.150079	0.714096
Rtel1	1820.25	1448.96	1340.29	772.008	418.229	936.115	1536.5	708.784	0.461298	-1.11623	0.0048876	0.0399137	2493.96	2243.39	3155.71	2205.16	2368.68	2680.43	1.13162	0.178385	0.572062	0.970389
Hsph1	12474.6	12507.3	6642	5068.27	2470.55	5558.42	10541.3	4365.75	0.414157	-1.27175	0.00489763	0.0399545	3766.19	3528.07	6845.71	3174.54	3647.13	5010.12	1.37372	0.458084	0.260201	0.84985
Rdm1	329.369	412.663	477.216	656.254	3305.24	659.688	406.416	1540.4	3.7902	1.92227	0.00491379	0.0400653	185.832	233.926	277.874	341.451	209.879	309.662	1.47543	0.561137	0.163111	0.738909
Acat2	1857.33	1956.98	2221.09	1154.66	1228.22	630.551	2011.8	1004.48	0.499292	-1.00205	0.00492174	0.0401012	2076.55	4388.04	5372.57	2604.75	3232.29	3988.66	1.234	0.303345	0.524337	0.965265
Serinc5	2987.22	3238.85	2685.01	2011.81	954.691	1423.22	2970.36	1463.24	0.492614	-1.02147	0.00492336	0.0401012	2777	3474.38	2131.05	2079.36	3125.69	2105.2	0.673517	-0.570214	0.0456982	0.422913
Ly75	1057.91	1254.87	1075.07	676.344	419.994	710.491	1129.28	602.276	0.533328	-0.906906	0.00493265	0.0401288	551.778	583.857	168.563	72.9415	567.817	120.752	0.21266	-2.23338	4.68054e-06	0.000269465
Aldh18a1	4888.18	3404.26	3815.07	2223.23	1355.27	2496.06	4035.83	2024.85	0.501719	-0.99505	0.00493448	0.0401288	13512.4	7470.3	5347.03	4416.66	10491.3	4881.84	0.465322	-1.1037	0.00266589	0.0565449
Gstm1	3074.47	2470.91	1813.95	1420.61	280.584	394.468	2453.11	698.554	0.284762	-1.81217	0.00493225	0.0401288	2782.71	2897.24	3632.79	2617.44	2839.97	3125.11	1.1004	0.138031	0.649993	0.982526
Coa4	243.209	185.656	276.75	361.61	2168.79	392.227	235.205	974.209	4.14196	2.05031	0.00494423	0.040187	317.344	186.949	218.621	235.738	252.147	227.18	0.900984	-0.150427	0.73921	0.986892
Zfp511	981.563	932.5	844.442	617.989	607.05	499.062	919.501	574.7	0.625013	-0.678042	0.00494985	0.0402117	1234.11	816.825	696.728	727.3	1025.47	712.014	0.69433	-0.526307	0.131233	0.678563
Fbln5	79.6156	128.271	76.2836	329.084	139.41	256.255	94.7236	241.583	2.5504	1.35072	0.00496695	0.0403296	0	0	2.04319	0	0	1.0216	Inf	Inf	0.603634	NA
Arhgap32	850.688	744.312	643.089	348.217	105.881	361.596	746.029	271.898	0.36446	-1.45617	0.00497837	0.0404012	1171.22	1041.16	704.901	734.7	1106.19	719.801	0.650702	-0.619931	0.0366992	0.374573
Il11ra1	731.809	760.346	1011.2	1587.06	4540.52	1231.22	834.452	2452.93	2.93957	1.55561	0.00500482	0.0405946	928.206	772.724	1249.41	935.554	850.465	1092.48	1.28457	0.361286	0.27255	0.859931
Gpr160	50.1688	49.7896	85.1538	164.542	130.586	125.513	61.704	140.214	2.27236	1.18419	0.00502893	0.0407689	0	0	0	0	0	0	NA	NA	NA	NA
Trdn	0	0	0	43.0488	1.76468	2.2413	0	15.6849	Inf	Inf	0.00503622	0.0408068	0	0	0	3.17137	0	1.58568	Inf	Inf	0.513671	NA
Csnk1a1	8433.8	8340.17	8602.31	11534.2	19750.3	14195.6	8458.76	15160	1.79223	0.841755	0.00504342	0.0408438	13681	18325.8	19947.7	22546.3	16003.4	21247	1.32765	0.408877	0.161072	0.735358
Lypla2	5902.46	5347.74	4849.33	3806.47	2588.78	3149.02	5366.51	3181.42	0.592829	-0.754311	0.00506166	0.0409702	2756.03	2857.93	2993.27	2721.03	2806.98	2857.15	1.01788	0.0255605	0.923672	0.999099
Pla2g12a	1912.96	1521.54	1372.22	893.501	1067.63	912.208	1602.24	957.78	0.597777	-0.742321	0.00506652	0.0409768	2116.58	2120.68	1591.65	1995.85	2118.63	1793.75	0.846655	-0.240154	0.407336	0.928869
Akap8	5001.61	4521.57	3825.71	2564.75	1415.27	2701.51	4449.63	2227.18	0.500531	-0.998469	0.00506774	0.0409768	4136.9	3933.61	4102.73	2926.12	4035.25	3514.42	0.870929	-0.199373	0.512415	0.962542
Zfp456	31.6281	86.0769	78.9447	172.195	319.407	126.26	65.5499	205.954	3.14194	1.65166	0.00508873	0.0410404	37.1664	76.6972	69.4685	83.5127	56.9318	76.4906	1.34355	0.426048	0.534851	0.965491
Paxx	594.391	444.731	470.12	711.739	2108.79	1012.32	503.08	1277.62	2.53959	1.34459	0.00509156	0.0410404	678.525	759.302	767.218	811.87	718.913	789.544	1.09825	0.135202	0.656974	0.984291
C630043F03Rik	118.878	93.6719	99.3461	144.453	377.641	249.531	103.965	257.208	2.47398	1.30683	0.00508091	0.0410404	330.685	275.151	302.392	287.537	302.918	294.965	0.973744	-0.0383858	0.917953	0.999099
Olfml3	564.944	574.69	1012.09	1156.58	1496.45	2062.74	717.241	1571.92	2.19162	1.132	0.00508825	0.0410404	5.7179	2.87614	1.0216	0	4.29702	0.510798	0.118872	-3.07251	0.334566	NA
Hnrnpd	12096.1	11504.8	11907.3	7947.76	6876.96	8630.49	11836.1	7818.4	0.660557	-0.598246	0.00508915	0.0410404	10231.2	13624.3	13142.8	10507.8	11927.8	11825.3	0.991411	-0.0124455	0.967277	0.999569
Capn2	16973.4	16220.4	16647.6	9631.44	7852.82	12109	16613.8	9864.41	0.593748	-0.752077	0.00509409	0.0410404	22935.5	26178.7	20985.6	21623.4	24557.1	21304.5	0.867552	-0.204978	0.428032	0.935942
Erdr1	775.434	336.713	282.959	90.8807	51.1757	230.106	465.035	124.054	0.266763	-1.90637	0.00508326	0.0410404	385.006	274.192	293.198	159.626	329.599	226.412	0.686931	-0.541763	0.255233	0.844462
9330159M07Rik	138.509	75.9502	93.137	40.1788	51.1757	32.8723	102.532	41.409	0.403863	-1.30806	0.00510891	0.0411385	36.2134	36.4312	46.9934	21.1425	36.3223	34.0679	0.937935	-0.0924407	0.915659	0.999099
Frat2	259.569	275.952	285.62	182.718	107.645	132.236	273.714	140.867	0.51465	-0.958337	0.00512581	0.0412532	211.562	328.839	116.462	196.625	270.201	156.543	0.579359	-0.78747	0.112552	0.645474
Tacstd2	5.45313	56.5407	13.3053	693.563	144.704	9.71229	25.0997	282.66	11.2615	3.49332	0.00516285	0.0415083	0	0	0	0	0	0	NA	NA	NA	NA
Gm2176	30.5375	25.3167	7.98317	0	3.52936	2.2413	21.2791	1.92355	0.0903962	-3.46759	0.00516235	0.0415083	8.57686	0.958715	1.0216	10.5712	4.76779	5.79641	1.21575	0.281841	0.899071	0.998096
Fabp3	199.584	213.504	83.3798	180.805	1349.98	544.635	165.49	691.806	4.18036	2.06363	0.00517007	0.0415235	67.6619	630.834	724.311	391.135	349.248	557.723	1.59693	0.675297	0.397388	0.928113
Phactr4	3874.99	2865.85	2863.3	1749.69	675.872	1638.39	3201.38	1354.65	0.423146	-1.24077	0.00516871	0.0415235	3311.62	2668.1	2210.73	2560.35	2989.86	2385.54	0.797877	-0.325762	0.263725	0.851411
Egfr	10.9063	88.6086	27.4976	421.878	74.1165	209.188	42.3375	235.061	5.55207	2.47303	0.00519101	0.0416701	1.90597	2.87614	275.831	200.853	2.39106	238.342	99.6807	6.63924	2.09789e-15	1.116e-12
Ct55	15.2688	35.4434	3.54807	23.916	472.934	41.8375	18.0867	179.563	9.92785	3.31148	0.00519598	0.0416885	0	0	0	0	0	0	NA	NA	NA	NA
Ntn1	1819.16	1540.94	1918.62	867.672	157.056	631.299	1759.58	552.009	0.313717	-1.67246	0.00520223	0.0417171	231.575	382.527	56.1877	20.0853	307.051	38.1365	0.124203	-3.00923	1.21951e-06	8.53592e-05
Rgs4	70.8906	172.998	324.649	273.599	1316.45	712.732	189.512	767.594	4.05036	2.01805	0.00520848	0.0417457	1761.11	2331.59	633.389	387.964	2046.35	510.677	0.249554	-2.00257	7.61811e-08	7.28872e-06
Ankrd40	2891.25	2978.09	3458.49	4584.21	4508.76	4980.91	3109.27	4691.29	1.50881	0.593407	0.00522234	0.0418352	8585.43	7707.11	9130	8921.06	8146.27	9025.53	1.10793	0.147872	0.567323	0.97038
Sh3tc2	2554.24	1978.92	1963.86	3847.6	3137.6	6259.94	2165.68	4415.05	2.03865	1.02761	0.00522536	0.0418379	7075.91	6402.3	8978.8	10119.8	6739.1	9549.32	1.417	0.502842	0.0572642	0.474163
Adck2	516.956	616.04	635.105	981.512	868.222	931.632	589.367	927.122	1.57308	0.653592	0.00525036	0.041976	954.89	829.288	837.708	1118.44	892.089	978.072	1.09638	0.132753	0.684254	0.986892
Fbxw4	963.022	939.251	1012.98	1323.03	1597.03	1525.58	971.749	1481.88	1.52496	0.608773	0.00524671	0.041976	1307.49	1390.14	1852.15	2089.93	1348.82	1971.04	1.46131	0.547266	0.0506924	0.447495
Adamtsl3	313.009	221.943	310.457	31.5691	70.5872	153.155	281.803	85.1038	0.301998	-1.72739	0.00525072	0.041976	99.1103	365.27	18.3887	19.0282	232.19	18.7085	0.0805738	-3.63354	8.68557e-07	6.45304e-05
Neb	5.45313	12.6584	7.98317	82.271	19.4115	31.3782	8.69822	44.3535	5.09915	2.35026	0.00525672	0.0419907	1.90597	10.5459	3.06479	8.45698	6.22591	5.76088	0.925307	-0.111996	0.953065	0.999569
Hddc3	9.81563	32.0679	16.8534	49.7452	128.822	56.0324	19.5789	78.1997	3.99407	1.99786	0.00525795	0.0419907	40.0253	76.6972	115.44	136.369	58.3612	125.905	2.15733	1.10925	0.0680809	0.514342
Cfl1	60648.6	55198.1	61348	41676.9	39892.3	41742.7	59064.9	41104	0.695912	-0.523022	0.00526217	0.041999	53557.7	52187.6	46526.5	41667.5	52872.7	44097	0.834023	-0.261841	0.304484	0.876661
Ier5	6714.98	6348.59	5906.66	4590.91	4182.29	3874.45	6323.41	4215.89	0.666711	-0.584867	0.00526439	0.041999	4199.8	2578.94	2489.63	1677.65	3389.37	2083.64	0.614757	-0.701911	0.0619274	0.494187
Kcnc3	17.45	35.4434	38.1418	9.56639	5.29404	4.48259	30.3451	6.44767	0.212478	-2.23461	0.00528217	0.0421192	445.996	106.417	35.7558	160.683	276.207	98.2192	0.3556	-1.49167	0.0720742	0.526657
Eppk1	2.18125	8.43891	4.43509	171.238	21.1762	2.9884	5.01842	65.1343	12.9791	3.69811	0.00529358	0.0421238	54.3201	14.3807	0	1.05712	34.3504	0.528561	0.0153873	-6.02211	0.00188753	0.0427636
Zfp759	17.45	25.3167	44.3509	97.5772	82.9399	69.4802	29.0392	83.3324	2.86965	1.52088	0.00528756	0.0421238	41.9313	82.4495	61.2957	56.0275	62.1904	58.6616	0.943259	-0.0842747	0.904143	0.99866
Srek1	4763.85	3019.44	2031.27	1392.87	1198.22	1807.98	3271.52	1466.35	0.448218	-1.15773	0.00529097	0.0421238	2642.62	2722.75	2346.6	2885.95	2682.69	2616.27	0.975244	-0.0361648	0.897957	0.998096
Zfp692	873.591	572.158	356.582	119.58	155.292	338.436	600.777	204.436	0.340286	-1.55518	0.00529271	0.0421238	597.521	747.797	436.221	823.499	672.659	629.86	0.936373	-0.0948448	0.820696	0.99063
Khsrp	10947.7	9995.05	9156.69	5612.6	2006.44	5084.01	10033.1	4234.35	0.422036	-1.24456	0.00530274	0.0421751	11662.6	13658.8	8881.75	9060.6	12660.7	8971.17	0.708584	-0.49699	0.0595475	0.483764
Adamtsl1	1.09063	19.4095	7.98317	73.6612	29.9995	79.1925	9.49443	60.9511	6.41967	2.6825	0.00531908	0.0422834	0	0	0	0	0	0	NA	NA	NA	NA
Zfp428	634.744	547.685	560.596	382.656	354.701	377.285	581.008	371.547	0.639487	-0.645014	0.00532625	0.0423188	797.648	574.27	641.562	722.015	685.959	681.788	0.99392	-0.00879808	0.979452	0.999569
Tnfrsf23	1430.9	1521.54	1915.96	7497.18	1572.33	5527.78	1622.8	4865.76	2.99838	1.58418	0.00533699	0.0423825	1387.54	2155.19	4463.35	8212.79	1771.37	6338.07	3.57806	1.83918	5.23682e-06	0.000292624
Gng11	572.578	685.239	577.449	659.124	8027.53	973.47	611.756	3220.04	5.26361	2.39605	0.0053423	0.0424022	661.371	509.077	193.082	414.392	585.224	303.737	0.519009	-0.946168	0.0432056	0.409837
Oxsm	490.781	527.432	463.911	709.826	1078.22	800.89	494.041	862.978	1.74677	0.804693	0.00534493	0.0424022	884.369	1186.89	1267.8	1230.49	1035.63	1249.15	1.20617	0.270434	0.390449	0.924934
Mcpt8	18.5406	21.9412	2.66106	0	1.76468	0	14.3809	0.588226	0.0409032	-4.61164	0.00534822	0.0424066	0	0	0	0	0	0	NA	NA	NA	NA
Rab5b	2496.44	2334.2	3318.34	4125.98	5147.57	4496.04	2716.33	4589.86	1.68973	0.756795	0.00536816	0.0425431	3829.09	4070.7	4194.67	4656.63	3949.9	4425.65	1.12045	0.164074	0.535116	0.965491
Tgtp2	173.409	199.158	1015.64	1718.12	1754.09	1847.58	462.735	1773.26	3.83214	1.93815	0.00538479	0.0426531	10.4828	3.83486	13.2807	2.11425	7.15884	7.69749	1.07524	0.104662	0.952744	0.999569
Pif1	675.097	539.246	442.622	279.339	201.173	345.907	552.322	275.473	0.498754	-1.0036	0.00539563	0.0427172	947.266	544.55	1128.86	475.705	745.908	802.284	1.07558	0.105115	0.83324	0.991342
Dipk1a	792.884	847.267	1027.17	1471.31	2147.61	1315.64	889.106	1644.86	1.85001	0.887533	0.00540222	0.0427476	839.579	1298.1	1270.86	1449.32	1068.84	1360.09	1.27249	0.347657	0.317183	0.88615
Bard1	580.213	610.977	681.23	349.173	254.114	419.87	624.14	341.052	0.546435	-0.871877	0.00541126	0.0427974	922.488	740.128	899.004	271.681	831.308	585.342	0.704122	-0.506103	0.353221	0.907514
Hoxd3	5.45313	0.843891	8.87019	44.0054	8.8234	75.457	5.05573	42.7619	8.4581	3.08033	0.00543508	0.0429568	36.2134	47.9357	118.505	191.339	42.0746	154.922	3.68209	1.88052	0.00132428	0.0319629
Trim30d	162.503	342.62	298.925	566.33	536.462	568.542	268.016	557.112	2.07865	1.05565	0.00543695	0.0429568	0	0	0	0	0	0	NA	NA	NA	NA
Gnl1	5313.53	5108.07	5220.11	3817.95	2523.49	3049.66	5213.9	3130.37	0.600388	-0.736032	0.00544177	0.0429731	3935.82	5193.36	3505.09	3732.7	4564.59	3618.9	0.79282	-0.334935	0.250691	0.842856
Spata17	0	0	1.77404	4.7832	49.411	6.72389	0.591346	20.306	34.3387	5.10176	0.00545703	0.0430718	29.5425	19.1743	21.4535	23.2567	24.3584	22.3551	0.917757	-0.123815	0.898465	0.998096
Anp32b	18635.5	16777.4	16619.2	12402.8	9199.27	11281.2	17344	10961.1	0.631981	-0.662047	0.00546275	0.043095	17575.9	15664.4	16786.9	12170.7	16620.2	14478.8	0.871156	-0.198997	0.503602	0.958277
B3galt2	0	4.21946	1.77404	129.146	19.4115	0.747099	1.99783	49.7683	24.9112	4.63872	0.005466	0.0430988	0	0	0	0	0	0	NA	NA	NA	NA
A530040E14Rik	31.6281	54.8529	86.9278	117.667	504.698	110.571	57.803	244.312	4.22663	2.07951	0.005484	0.0431845	0	0.958715	4.08638	0	0.479357	2.04319	4.26235	2.09165	0.662139	NA
Cib2	87.25	93.6719	107.329	323.344	453.523	106.088	96.0837	294.318	3.06314	1.61501	0.00548249	0.0431845	152.477	178.321	192.06	278.023	165.399	235.042	1.42106	0.506964	0.255459	0.844498
Tm7sf3	940.119	963.724	916.29	2085.47	1353.51	1456.84	940.044	1631.94	1.73603	0.795789	0.0054852	0.0431845	2049.87	3323.86	4204.89	4444.14	2686.87	4324.52	1.6095	0.686614	0.0424631	0.406857
Gm11938	0	0	0	32.5257	5.29404	1.4942	0	13.1047	Inf	Inf	0.00550078	0.0432852	0	0	0	0	0	0	NA	NA	NA	NA
Micall1	5024.51	3866.71	3302.37	1763.09	854.105	2436.29	4064.53	1684.49	0.414437	-1.27077	0.00550667	0.0433097	4405.64	3105.28	3113.82	3035	3755.46	3074.41	0.818651	-0.28868	0.347568	0.907216
Nelfe	1864.97	1783.99	1876.93	1345.03	1037.63	1173.69	1841.96	1185.45	0.643582	-0.635805	0.0055122	0.0433313	2384.37	2603.87	1685.63	1650.17	2494.12	1667.9	0.668734	-0.580496	0.0321752	0.347885
Lsm11	533.316	549.373	682.117	894.458	1226.45	924.908	588.269	1015.27	1.72587	0.78732	0.00552411	0.0434029	2399.61	2220.38	1613.1	2052.93	2310	1833.02	0.793514	-0.333673	0.255924	0.845256
Vwa5a	1596.68	1564.57	3000.78	3810.29	5435.21	3831.12	2054.01	4358.88	2.12213	1.08551	0.00554416	0.0435384	1079.73	1543.53	1490.51	2346.81	1311.63	1918.66	1.46281	0.548737	0.139251	0.696466
Rdh8	5.45313	11.8145	10.6442	0	0	0	9.30394	0	0	#NAME?	0.00555582	0.043586	0	0	0	0	0	0	NA	NA	NA	NA
Cab39l	1748.27	2001.71	1769.6	2815.39	7406.36	3093.74	1839.86	4438.49	2.41241	1.27047	0.00555408	0.043586	3118.16	3744.74	4792.3	3714.73	3431.45	4253.52	1.23957	0.309837	0.29883	0.874564
BC064078	14.1781	31.224	78.9447	161.672	252.349	94.1345	41.4489	169.385	4.0866	2.0309	0.00556292	0.0436104	0	0	0	0	0	0	NA	NA	NA	NA
Tex15	20.7219	16.0339	6.20913	0.956639	0	1.4942	14.3216	0.816946	0.0570427	-4.13181	0.00556454	0.0436104	3.81194	0	0	1.05712	1.90597	0.528561	0.277319	-1.85038	0.700896	NA
Slc2a8	440.613	379.751	444.396	585.463	751.753	747.099	421.587	694.772	1.64799	0.72071	0.00557653	0.0436824	509.846	714.242	525.1	797.071	612.044	661.085	1.08013	0.1112	0.77459	0.989552
1700037C18Rik	34.9	42.1946	45.238	72.7046	239.996	85.9164	40.7775	132.872	3.25847	1.7042	0.00558169	0.0437007	70.5208	46.0183	55.1661	100.427	58.2696	77.7964	1.33511	0.416961	0.541276	0.966529
Atp5c1	14463.9	14222.1	14081.4	14160.2	168973	25427.5	14255.8	69520.3	4.87664	2.28589	0.00560548	0.0438649	28155.9	23852.8	36433.2	24527.4	26004.4	30480.3	1.17212	0.229121	0.469695	0.946579
Fzd7	3023.21	2816.06	3738.78	6678.3	4341.11	5884.9	3192.69	5634.77	1.7649	0.819585	0.00561988	0.0439555	6203.93	10485.5	8739.75	12004.7	8344.69	10372.2	1.24297	0.313793	0.389286	0.924154
Arhgap15	186.497	389.034	527.776	1057.09	1249.39	604.403	367.769	970.294	2.63833	1.39962	0.00565627	0.0442179	3.81194	0	0	0	1.90597	0	0	#NAME?	0.492931	NA
Lman1l	178.863	65.8235	45.238	4.7832	31.7642	20.1717	96.6413	18.9064	0.195634	-2.35377	0.00566239	0.0442434	20.9656	21.0917	6.12957	3.17137	21.0287	4.65047	0.221149	-2.17691	0.101102	0.615638
Prkn	1.09063	3.37556	5.32211	15.3062	35.2936	16.4362	3.26277	22.3453	6.84858	2.77581	0.0056744	0.0442821	9.52984	5.75229	7.15117	12.6855	7.64106	9.91832	1.29803	0.376322	0.803324	0.990234
Nt5dc1	270.475	363.717	488.747	590.246	2128.2	707.503	374.313	1141.98	3.05088	1.60923	0.00567588	0.0442821	967.279	921.325	1028.75	916.525	944.302	972.636	1.03001	0.0426519	0.884808	0.996136
Glce	1638.12	1338.41	1544.3	749.048	582.344	1057.89	1506.94	796.428	0.528506	-0.920009	0.00567348	0.0442821	7300.81	3181.97	2221.97	2400.73	5241.39	2311.35	0.44098	-1.18122	0.00529952	0.0971312
Krtap4-2	0	0	0	71.7479	7.05872	0	0	26.2689	Inf	Inf	0.00568218	0.044309	3.81194	0	0	1.05712	1.90597	0.528561	0.277319	-1.85038	0.700896	NA
Tent5c	129.784	199.158	345.05	675.387	488.816	468.431	224.664	544.211	2.42233	1.2764	0.00568591	0.0443159	515.564	584.816	825.449	916.525	550.19	870.987	1.58307	0.662721	0.0333697	0.35305
Runx2	2844.35	1863.31	1533.66	1134.57	453.523	971.976	2080.44	853.357	0.410181	-1.28567	0.0056971	0.0443365	1907.87	2039.19	1067.57	1594.14	1973.53	1330.85	0.674352	-0.568426	0.084575	0.574152
Ece1	8867.87	8119.08	7540.55	4383.32	1078.22	3457.57	8175.83	2973.04	0.363637	-1.45943	0.00569554	0.0443365	6365.93	5372.64	4453.13	3485.33	5869.28	3969.23	0.676272	-0.564324	0.054083	0.461885
Spx	32.7188	29.5362	7.09615	1.91328	3.52936	3.73549	23.117	3.05938	0.132343	-2.91765	0.00569512	0.0443365	7.62387	28.7614	4.08638	15.8568	18.1927	9.97161	0.548112	-0.867458	0.540592	0.966529
[truncated: 23,279 more rows]
